# Supplementary material for: RNA contact prediction by data efficient deep learning
Source: Commun Biol. 2023 Sep 6;6:913. doi: 10.1038/s42003-023-05244-9 (PMC10482910; doi:10.1038/s42003-023-05244-9)
Supplement: Supplementary file 3 — Supplementary Data Figure 2 [file 42003_2023_5244_MOESM3_ESM.csv]

Task + checkpoint metric(s)	PPV$_{L;0.5}$ / $\%$	PPV$_L$ / \%	PPV / \%	SEN / $\%$	F1 / $\%$	MCC / $\%$	Energy / Wh
regression frozen
inpainting Loss	53.44	53.44	8.82	100.00	16.21	nan	3.84
inpainting $PPV_L$	53.44	53.44	8.82	100.00	16.21	nan	3.59
inpainting $PPV_{L;0.5}$	53.44	53.44	8.82	100.00	16.21	nan	4.50
inpainting $F1$	47.33	47.33	9.05	97.62	16.57	3.59	3.57
inpainting $MCC$	36.16	36.16	10.31	59.92	17.59	5.37	4.74
jigsaw Loss	24.73	24.73	8.82	100.00	16.22	0.16	3.73
jigsaw $PPV_L$	22.93	22.93	8.44	77.57	15.22	-2.83	3.27
jigsaw $PPV_{L;0.5}$	22.93	22.93	8.44	77.57	15.22	-2.83	3.63
jigsaw $F1$	23.57	23.57	8.82	100.00	16.22	0.16	3.59
jigsaw $MCC$	23.70	23.70	8.83	99.98	16.23	0.81	3.76
contrastive Loss	53.11	53.11	8.82	100.00	16.21	nan	3.59
contrastive $PPV_L$	53.18	53.18	8.82	100.00	16.21	nan	3.71
contrastive $PPV_{L;0.5}$	53.18	53.18	8.82	100.00	16.21	nan	3.79
contrastive $F1$	46.31	46.31	8.93	98.55	16.38	2.36	3.65
contrastive $MCC$	15.16	15.16	8.68	50.96	14.84	-0.51	3.70
bootstrap Loss	65.45	65.45	8.82	100.00	16.21	nan	3.85
bootstrap $PPV_L$	65.38	65.38	8.82	100.00	16.21	nan	4.67
bootstrap $PPV_{L;0.5}$	65.38	65.38	8.82	100.00	16.21	nan	3.68
bootstrap $F1$	53.76	53.76	8.95	99.12	16.42	2.92	4.06
bootstrap $MCC$	26.97	26.97	10.15	42.32	16.37	3.56	4.08
regression finetuned
inpainting Loss	74.95	74.95	19.96	73.90	31.43	27.35	3.83
inpainting $PPV_L$	84.33	84.33	19.23	72.02	30.36	25.78	5.49
inpainting $PPV_{L;0.5}$	84.33	84.33	19.23	72.02	30.36	25.78	4.54
inpainting $F1$	75.85	75.85	23.08	73.21	35.09	31.33	4.56
inpainting $MCC$	75.85	75.85	23.08	73.21	35.09	31.33	5.42
jigsaw Loss	61.34	61.34	16.50	75.10	27.05	22.17	4.28
jigsaw $PPV_L$	67.31	67.31	15.50	77.33	25.83	20.88	4.04
jigsaw $PPV_{L;0.5}$	67.31	67.31	15.50	77.33	25.83	20.88	4.93
jigsaw $F1$	60.76	60.76	19.34	66.85	30.00	24.56	4.88
jigsaw $MCC$	60.76	60.76	19.34	66.85	30.00	24.56	5.41
contrastive Loss	72.00	72.00	21.85	75.38	33.88	30.39	3.05
contrastive $PPV_L$	84.01	84.01	18.84	71.18	29.79	24.97	3.80
contrastive $PPV_{L;0.5}$	84.01	84.01	18.84	71.18	29.79	24.97	3.68
contrastive $F1$	67.50	67.50	26.35	67.90	37.96	33.52	3.65
contrastive $MCC$	68.85	68.85	26.15	68.82	37.90	33.59	3.80
bootstrap Loss	79.83	79.83	21.69	72.45	33.38	29.32	3.63
bootstrap $PPV_L$	81.89	81.89	18.52	71.38	29.41	24.54	3.72
bootstrap $PPV_{L;0.5}$	81.89	81.89	18.52	71.38	29.41	24.54	3.77
bootstrap $F1$	69.49	69.49	30.49	61.95	40.87	35.71	3.74
bootstrap $MCC$	69.49	69.49	30.49	61.95	40.87	35.71	3.63
XGB frozen
inpainting $PPV_{L;0.5}$	83.72	79.90	78.71	24.08	36.88	41.04	3.90
inpainting $PPV_L$	84.39	80.15	78.80	23.99	36.78	40.99	4.79
inpainting $F1$	70.46	70.46	53.77	28.62	37.35	35.18	2.59
inpainting $MCC$	74.06	73.80	61.25	27.98	38.42	37.88	3.47
jigsaw $PPV_{L;0.5}$	87.08	43.93	87.08	4.78	9.07	19.26	3.81
jigsaw $PPV_L$	89.69	46.11	89.69	4.43	8.44	18.86	4.58
jigsaw $F1$	26.01	26.01	18.35	16.90	17.60	9.99	3.63
jigsaw $MCC$	63.01	41.62	63.01	5.49	10.11	16.82	3.78
contrastive $PPV_{L;0.5}$	85.46	83.17	77.26	26.53	39.50	42.65	4.12
contrastive $PPV_L$	84.58	82.02	77.69	26.83	39.88	43.04	3.74
contrastive $F1$	71.16	71.16	50.70	31.16	38.60	35.36	2.77
contrastive $MCC$	79.84	79.13	67.14	29.05	40.55	40.96	4.60
bootstrap $PPV_{L;0.5}$	87.07	81.44	79.90	23.68	36.53	41.06	3.78
bootstrap $PPV_L$	86.29	80.92	79.65	24.11	37.01	41.37	3.34
bootstrap $F1$	73.43	73.09	56.12	28.54	37.84	36.14	3.17
bootstrap $MCC$	82.11	79.45	73.60	25.00	37.33	40.15	4.54
XGB finetuned
inpainting Loss $PPV_{L;0.5}$	81.89	81.89	57.13	47.15	51.67	47.73	3.87
inpainting Loss $PPV_L$	80.80	80.80	54.94	47.08	50.70	46.50	4.57
inpainting Loss $F1$	80.99	80.99	56.33	46.94	51.20	47.18	3.62
inpainting Loss $MCC$	81.63	81.63	57.22	47.23	51.75	47.82	3.67
inpainting $PPV_L$ $PPV_{L;0.5}$	86.06	86.06	61.40	46.63	53.00	49.68	4.80
inpainting $PPV_L$ $PPV_L$	86.13	86.13	61.65	46.47	53.00	49.72	3.64
inpainting $PPV_L$ $F1$	84.65	84.65	57.20	47.49	51.90	47.96	3.75
inpainting $PPV_L$ $MCC$	85.36	85.36	59.18	46.95	52.36	48.71	3.30
inpainting $PPV_{L;0.5}$ $PPV_{L;0.5}$	86.06	86.06	61.40	46.63	53.00	49.68	3.57
inpainting $PPV_{L;0.5}$ $PPV_L$	86.13	86.13	61.65	46.47	53.00	49.72	3.64
inpainting $PPV_{L;0.5}$ $F1$	84.65	84.65	57.20	47.49	51.90	47.96	3.48
inpainting $PPV_{L;0.5}$ $MCC$	85.36	85.36	59.18	46.95	52.36	48.71	3.65
inpainting $F1$ $PPV_{L;0.5}$	76.24	76.24	50.28	53.80	51.98	47.20	3.45
inpainting $F1$ $PPV_L$	78.10	78.10	52.71	53.00	52.86	48.28	3.79
inpainting $F1$ $F1$	78.93	78.93	52.81	52.82	52.81	48.25	3.67
inpainting $F1$ $MCC$	78.93	78.93	52.81	52.82	52.81	48.25	3.74
inpainting $MCC$ $PPV_{L;0.5}$	76.24	76.24	50.28	53.80	51.98	47.20	2.81
inpainting $MCC$ $PPV_L$	78.10	78.10	52.71	53.00	52.86	48.28	3.79
inpainting $MCC$ $F1$	78.93	78.93	52.81	52.82	52.81	48.25	3.43
inpainting $MCC$ $MCC$	78.93	78.93	52.81	52.82	52.81	48.25	3.73
jigsaw Loss $PPV_{L;0.5}$	66.80	66.80	46.06	35.42	40.05	35.42	4.61
jigsaw Loss $PPV_L$	66.41	66.41	46.07	35.41	40.04	35.42	4.94
jigsaw Loss $F1$	65.13	65.13	44.75	35.72	39.73	34.86	2.74
jigsaw Loss $MCC$	65.13	65.13	44.75	35.72	39.73	34.86	2.65
jigsaw $PPV_L$ $PPV_{L;0.5}$	68.46	68.46	46.20	41.47	43.71	38.65	4.56
jigsaw $PPV_L$ $PPV_L$	69.11	69.11	45.74	41.57	43.55	38.43	4.91
jigsaw $PPV_L$ $F1$	68.91	68.91	45.90	41.58	43.63	38.53	2.78
jigsaw $PPV_L$ $MCC$	68.91	68.91	45.90	41.58	43.63	38.53	3.64
jigsaw $PPV_{L;0.5}$ $PPV_{L;0.5}$	68.46	68.46	46.20	41.47	43.71	38.65	5.44
jigsaw $PPV_{L;0.5}$ $PPV_L$	69.11	69.11	45.74	41.57	43.55	38.43	4.50
jigsaw $PPV_{L;0.5}$ $F1$	68.91	68.91	45.90	41.58	43.63	38.53	2.46
jigsaw $PPV_{L;0.5}$ $MCC$	68.91	68.91	45.90	41.58	43.63	38.53	2.75
jigsaw $F1$ $PPV_{L;0.5}$	63.33	63.33	41.27	41.55	41.41	35.72	4.13
jigsaw $F1$ $PPV_L$	62.75	62.75	40.91	41.73	41.32	35.58	4.60
jigsaw $F1$ $F1$	62.68	62.68	40.46	41.78	41.11	35.32	2.89
jigsaw $F1$ $MCC$	62.68	62.68	40.46	41.78	41.11	35.32	2.79
jigsaw $MCC$ $PPV_{L;0.5}$	63.33	63.33	41.27	41.55	41.41	35.72	4.07
jigsaw $MCC$ $PPV_L$	62.75	62.75	40.91	41.73	41.32	35.58	4.71
jigsaw $MCC$ $F1$	62.68	62.68	40.46	41.78	41.11	35.32	3.62
jigsaw $MCC$ $MCC$	62.68	62.68	40.46	41.78	41.11	35.32	3.82
contrastive Loss $PPV_{L;0.5}$	74.18	74.18	47.47	50.58	48.97	43.89	3.77
contrastive Loss $PPV_L$	74.18	74.18	47.47	50.58	48.97	43.89	3.65
contrastive Loss $F1$	74.25	74.25	47.55	50.72	49.09	44.01	2.86
contrastive Loss $MCC$	74.25	74.25	47.55	50.72	49.09	44.01	3.73
contrastive $PPV_L$ $PPV_{L;0.5}$	84.14	84.14	58.19	44.74	50.59	46.96	2.69
contrastive $PPV_L$ $PPV_L$	84.71	84.71	59.83	43.91	50.65	47.32	3.62
contrastive $PPV_L$ $F1$	81.95	81.95	49.32	46.61	47.93	43.07	3.43
contrastive $PPV_L$ $MCC$	84.14	84.14	58.19	44.74	50.59	46.96	3.67
contrastive $PPV_{L;0.5}$ $PPV_{L;0.5}$	84.14	84.14	58.19	44.74	50.59	46.96	3.63
contrastive $PPV_{L;0.5}$ $PPV_L$	84.71	84.71	59.83	43.91	50.65	47.32	3.85
contrastive $PPV_{L;0.5}$ $F1$	81.95	81.95	49.32	46.61	47.93	43.07	3.68
contrastive $PPV_{L;0.5}$ $MCC$	84.14	84.14	58.19	44.74	50.59	46.96	3.04
contrastive $F1$ $PPV_{L;0.5}$	72.64	72.64	47.54	51.50	49.44	44.38	2.94
contrastive $F1$ $PPV_L$	72.64	72.64	48.19	51.38	49.73	44.73	3.53
contrastive $F1$ $F1$	73.15	73.15	48.05	51.38	49.66	44.64	3.75
contrastive $F1$ $MCC$	73.15	73.15	48.05	51.38	49.66	44.64	2.86
contrastive $MCC$ $PPV_{L;0.5}$	75.59	75.59	47.49	52.51	49.88	44.83	2.97
contrastive $MCC$ $PPV_L$	76.36	76.36	47.71	52.51	50.00	44.97	3.52
contrastive $MCC$ $F1$	75.72	75.72	47.45	52.49	49.85	44.79	4.54
contrastive $MCC$ $MCC$	75.72	75.72	47.45	52.49	49.85	44.79	2.61
bootstrap Loss $PPV_{L;0.5}$	80.80	80.80	52.03	51.72	51.87	47.23	3.70
bootstrap Loss $PPV_L$	80.35	80.35	50.85	51.95	51.39	46.64	3.13
bootstrap Loss $F1$	79.58	79.58	50.38	52.18	51.27	46.47	3.10
bootstrap Loss $MCC$	79.58	79.58	50.38	52.18	51.27	46.47	2.85
bootstrap $PPV_L$ $PPV_{L;0.5}$	84.01	84.01	59.26	43.42	50.12	46.75	3.44
bootstrap $PPV_L$ $PPV_L$	84.33	84.33	61.76	42.88	50.61	47.68	3.19
bootstrap $PPV_L$ $F1$	83.69	83.69	58.69	43.63	50.05	46.58	2.71
bootstrap $PPV_L$ $MCC$	84.01	84.01	59.26	43.42	50.12	46.75	3.85
bootstrap $PPV_{L;0.5}$ $PPV_{L;0.5}$	84.01	84.01	59.26	43.42	50.12	46.75	3.71
bootstrap $PPV_{L;0.5}$ $PPV_L$	84.33	84.33	61.76	42.88	50.61	47.68	4.64
bootstrap $PPV_{L;0.5}$ $F1$	83.69	83.69	58.69	43.63	50.05	46.58	2.69
bootstrap $PPV_{L;0.5}$ $MCC$	84.01	84.01	59.26	43.42	50.12	46.75	3.65
bootstrap $F1$ $PPV_{L;0.5}$	74.69	74.69	49.47	48.51	48.99	44.11	3.72
bootstrap $F1$ $PPV_L$	74.31	74.31	48.66	48.50	48.58	43.61	3.76
bootstrap $F1$ $F1$	74.69	74.69	49.47	48.51	48.99	44.11	3.66
bootstrap $F1$ $MCC$	74.69	74.69	49.47	48.51	48.99	44.11	2.68
bootstrap $MCC$ $PPV_{L;0.5}$	74.69	74.69	49.47	48.51	48.99	44.11	3.73
bootstrap $MCC$ $PPV_L$	74.31	74.31	48.66	48.50	48.58	43.61	2.92
bootstrap $MCC$ $F1$	74.69	74.69	49.47	48.51	48.99	44.11	2.74
bootstrap $MCC$ $MCC$	74.69	74.69	49.47	48.51	48.99	44.11	3.32
