# Supplementary material for: RNA contact prediction by data efficient deep learning
Source: Commun Biol. 2023 Sep 6;6:913. doi: 10.1038/s42003-023-05244-9 (PMC10482910; doi:10.1038/s42003-023-05244-9)
Supplement: Supplementary file 4 — Supplementary Data Figure 3 [file 42003_2023_5244_MOESM4_ESM.csv]

2lc8yabs	1p6vyabs	6qn3xabs	1p6vxabs	6qn3yabs	2lc8xabs	2mf0xabs	1c2xxabs	1z2jyabs	1z2jxabs	2mf0yabs	1c2xyabs	5di2xabs	1l9axabs	3ndbxabs	5zalxabs	5ddpyabs	5zalyabs	5ddpxabs	5di2yabs	1l9ayabs	3ndbyabs	6hagyabs	6uesyabs	1s9syabs	4gmaxabs	6ol3yabs	2nbxyabs	6uesxabs	4gmayabs	std	1s9sxabs	x	y	2nbxxabs	6ol3xabs	6hagxabs	lowerstd	upperstd
1.0	1.0	0.02	0.014705882352941176	1.0	0.015873015873015872	0.013888888888888888	0.008333333333333333	1.0	0.022222222222222223	1.0	1.0	0.020833333333333332	0.0078125	0.007352941176470588	0.0136986301369863	1.0	1.0	0.01639344262295082	0.0	1.0	1.0	1.0	1.0	1.0	0.004761904761904762	1.0	1.0	0.008403361344537815	1.0	0.242535625036333	0.009900990099009901	0.01	0.9411764705882353	0.009259259259259259	0.008928571428571428	0.023255813953488372	0.6986408455519023	1.1837120956245684
1.0	1.0	0.04	0.029411764705882353	1.0	0.031746031746031744	0.027777777777777776	0.016666666666666666	0.5	0.044444444444444446	1.0	1.0	0.041666666666666664	0.015625	0.014705882352941176	0.0273972602739726	1.0	1.0	0.03278688524590164	0.0	1.0	1.0	1.0	1.0	1.0	0.009523809523809525	1.0	1.0	0.01680672268907563	1.0	0.242535625036333	0.019801980198019802	0.01018728592459971	0.9411764705882353	0.018518518518518517	0.017857142857142856	0.046511627906976744	0.6986408455519023	1.1837120956245684
1.0	1.0	0.06	0.04411764705882353	1.0	0.047619047619047616	0.041666666666666664	0.025	0.6666666666666666	0.06666666666666667	1.0	1.0	0.0625	0.0234375	0.022058823529411766	0.0410958904109589	1.0	1.0	0.04918032786885246	0.0	1.0	1.0	1.0	1.0	1.0	0.014285714285714285	1.0	1.0	0.025210084033613446	1.0	0.242535625036333	0.0297029702970297	0.010378079450954734	0.9411764705882353	0.027777777777777776	0.026785714285714284	0.06976744186046512	0.6986408455519023	1.1837120956245684
1.0	1.0	0.08	0.058823529411764705	0.75	0.06349206349206349	0.05555555555555555	0.03333333333333333	0.75	0.08888888888888889	1.0	1.0	0.08333333333333333	0.03125	0.029411764705882353	0.0547945205479452	1.0	1.0	0.06557377049180328	0.25	1.0	1.0	1.0	1.0	1.0	0.01904761904761905	1.0	1.0	0.03361344537815126	1.0	0.242535625036333	0.039603960396039604	0.010572446271508865	0.9411764705882353	0.037037037037037035	0.03571428571428571	0.09302325581395349	0.6986408455519023	1.1837120956245684
1.0	1.0	0.1	0.07352941176470588	0.8	0.07936507936507936	0.06944444444444445	0.041666666666666664	0.8	0.1111111111111111	1.0	1.0	0.10416666666666667	0.0390625	0.03676470588235294	0.0684931506849315	1.0	1.0	0.08196721311475409	0.2	1.0	1.0	1.0	1.0	1.0	0.023809523809523808	1.0	1.0	0.04201680672268908	1.0	0.242535625036333	0.04950495049504951	0.010770453309032896	0.9411764705882353	0.046296296296296294	0.044642857142857144	0.11627906976744186	0.6986408455519023	1.1837120956245684
1.0	1.0	0.12	0.08823529411764706	0.8333333333333334	0.09523809523809523	0.08333333333333333	0.05	0.8333333333333334	0.13333333333333333	1.0	0.8333333333333334	0.125	0.046875	0.04411764705882353	0.0821917808219178	1.0	1.0	0.09836065573770492	0.16666666666666666	1.0	1.0	1.0	1.0	1.0	0.02857142857142857	1.0	1.0	0.05042016806722689	1.0	0.242535625036333	0.0594059405940594	0.010972168739666914	0.9411764705882353	0.05555555555555555	0.05357142857142857	0.13953488372093023	0.6986408455519023	1.1837120956245684
1.0	1.0	0.14	0.10294117647058823	0.8571428571428571	0.1111111111111111	0.09722222222222222	0.058333333333333334	0.8571428571428571	0.15555555555555556	1.0	0.8571428571428571	0.14583333333333334	0.0546875	0.051470588235294115	0.0958904109589041	1.0	1.0	0.11475409836065574	0.2857142857142857	1.0	1.0	1.0	1.0	1.0	0.03333333333333333	1.0	1.0	0.058823529411764705	1.0	0.242535625036333	0.06930693069306931	0.01117766201639417	0.9411764705882353	0.06481481481481481	0.0625	0.16279069767441862	0.6986408455519023	1.1837120956245684
1.0	1.0	0.16	0.11764705882352941	0.875	0.12698412698412698	0.1111111111111111	0.06666666666666667	0.875	0.17777777777777778	1.0	0.875	0.16666666666666666	0.0625	0.058823529411764705	0.1095890410958904	1.0	1.0	0.13114754098360656	0.25	1.0	1.0	1.0	1.0	1.0	0.0380952380952381	1.0	1.0	0.06722689075630252	1.0	0.242535625036333	0.07920792079207921	0.011387003892954514	0.9411764705882353	0.07407407407407407	0.07142857142857142	0.18604651162790697	0.6986408455519023	1.1837120956245684
1.0	1.0	0.18	0.1323529411764706	0.8888888888888888	0.14285714285714285	0.125	0.075	0.8888888888888888	0.2	1.0	0.8888888888888888	0.1875	0.0703125	0.0661764705882353	0.1232876712328767	1.0	1.0	0.14754098360655737	0.3333333333333333	1.0	1.0	0.8888888888888888	1.0	1.0	0.04285714285714286	1.0	1.0	0.07563025210084033	1.0	0.242535625036333	0.0891089108910891	0.011600266448205759	0.9411764705882353	0.08333333333333333	0.08035714285714286	0.20930232558139536	0.6986408455519023	1.1837120956245684
1.0	1.0	0.2	0.14705882352941177	0.9	0.15873015873015872	0.1388888888888889	0.08333333333333333	0.9	0.2222222222222222	1.0	0.9	0.20833333333333334	0.078125	0.07352941176470588	0.136986301369863	1.0	1.0	0.16393442622950818	0.4	1.0	1.0	0.9	1.0	1.0	0.047619047619047616	1.0	1.0	0.08403361344537816	1.0	0.242535625036333	0.09900990099009901	0.01181752311094128	0.9411764705882353	0.09259259259259259	0.08928571428571429	0.23255813953488372	0.6986408455519023	1.1837120956245684
1.0	1.0	0.22	0.16176470588235295	0.9090909090909091	0.1746031746031746	0.1527777777777778	0.09166666666666666	0.9090909090909091	0.24444444444444444	1.0	0.9090909090909091	0.22916666666666666	0.0859375	0.08088235294117647	0.1506849315068493	1.0	1.0	0.18032786885245902	0.36363636363636365	1.0	1.0	0.9090909090909091	1.0	1.0	0.05238095238095238	1.0	1.0	0.09243697478991597	1.0	0.242535625036333	0.10891089108910891	0.012038848685172382	0.9411764705882353	0.10185185185185185	0.09821428571428571	0.2558139534883721	0.6986408455519023	1.1837120956245684
1.0	1.0	0.24	0.17647058823529413	0.9166666666666666	0.19047619047619047	0.16666666666666666	0.1	0.9166666666666666	0.26666666666666666	1.0	0.8333333333333334	0.25	0.09375	0.08823529411764706	0.1643835616438356	1.0	1.0	0.19672131147540983	0.3333333333333333	1.0	1.0	0.9166666666666666	1.0	1.0	0.05714285714285714	1.0	1.0	0.10084033613445378	1.0	0.242535625036333	0.1188118811881188	0.012264319375884234	0.9411764705882353	0.1111111111111111	0.10714285714285714	0.27906976744186046	0.6986408455519023	1.1837120956245684
1.0	1.0	0.26	0.19117647058823528	0.9230769230769231	0.20634920634920634	0.18055555555555555	0.10833333333333334	0.9230769230769231	0.28888888888888886	1.0	0.8461538461538461	0.2708333333333333	0.1015625	0.09558823529411764	0.1780821917808219	1.0	1.0	0.21311475409836064	0.38461538461538464	1.0	1.0	0.9230769230769231	1.0	1.0	0.06190476190476191	1.0	1.0	0.1092436974789916	1.0	0.242535625036333	0.12871287128712872	0.012494012815274097	0.9411764705882353	0.12037037037037036	0.11607142857142858	0.3023255813953488	0.6986408455519023	1.1837120956245684
1.0	1.0	0.28	0.20588235294117646	0.9285714285714286	0.2222222222222222	0.19444444444444445	0.11666666666666667	0.9285714285714286	0.3111111111111111	1.0	0.8571428571428571	0.2916666666666667	0.109375	0.10294117647058823	0.1917808219178082	1.0	1.0	0.22950819672131148	0.42857142857142855	1.0	1.0	0.8571428571428571	1.0	1.0	0.06666666666666667	1.0	1.0	0.11764705882352941	1.0	0.242535625036333	0.13861386138613863	0.012728008089481015	0.9411764705882353	0.12962962962962962	0.125	0.32558139534883723	0.6986408455519023	1.1837120956245684
1.0	0.9333333333333333	0.3	0.22058823529411764	0.9333333333333333	0.23809523809523808	0.20833333333333334	0.125	0.9333333333333333	0.3333333333333333	1.0	0.8666666666666667	0.3125	0.1171875	0.11029411764705882	0.2054794520547945	1.0	1.0	0.2459016393442623	0.4	1.0	1.0	0.8666666666666667	1.0	1.0	0.07142857142857142	1.0	1.0	0.12605042016806722	1.0	0.242535625036333	0.1485148514851485	0.012966385765816121	0.9411764705882353	0.1388888888888889	0.13392857142857142	0.3488372093023256	0.6986408455519023	1.1837120956245684
1.0	0.9375	0.32	0.23529411764705882	0.9375	0.25396825396825395	0.2222222222222222	0.13333333333333333	0.9375	0.35555555555555557	1.0	0.875	0.3333333333333333	0.125	0.11764705882352941	0.2191780821917808	1.0	1.0	0.26229508196721313	0.375	1.0	1.0	0.8125	1.0	1.0	0.0761904761904762	1.0	1.0	0.13445378151260504	1.0	0.242535625036333	0.15841584158415842	0.01320922792050286	0.9411764705882353	0.14814814814814814	0.14285714285714285	0.37209302325581395	0.6986408455519023	1.1837120956245684
1.0	0.9411764705882353	0.34	0.25	0.9411764705882353	0.2698412698412698	0.2361111111111111	0.14166666666666666	0.9411764705882353	0.37777777777777777	1.0	0.8823529411764706	0.3541666666666667	0.1328125	0.125	0.2328767123287671	0.9411764705882353	1.0	0.2786885245901639	0.35294117647058826	1.0	1.0	0.8235294117647058	1.0	1.0	0.08095238095238096	1.0	1.0	0.14285714285714285	1.0	0.242535625036333	0.16831683168316833	0.013456618166936822	0.9411764705882353	0.1574074074074074	0.15178571428571427	0.3953488372093023	0.6986408455519023	1.1837120956245684
1.0	0.9444444444444444	0.36	0.2647058823529412	0.8888888888888888	0.2857142857142857	0.25	0.15	0.9444444444444444	0.4	1.0	0.8888888888888888	0.375	0.140625	0.1323529411764706	0.2465753424657534	0.9444444444444444	1.0	0.29508196721311475	0.3333333333333333	1.0	1.0	0.8333333333333334	1.0	1.0	0.08571428571428572	1.0	1.0	0.15126050420168066	1.0	0.242535625036333	0.1782178217821782	0.013708641684474826	0.9411764705882353	0.16666666666666666	0.16071428571428573	0.4186046511627907	0.6986408455519023	1.1837120956245684
1.0	0.9473684210526315	0.38	0.27941176470588236	0.8947368421052632	0.30158730158730157	0.2638888888888889	0.15833333333333333	0.9473684210526315	0.4222222222222222	1.0	0.8947368421052632	0.3958333333333333	0.1484375	0.13970588235294118	0.2602739726027397	0.9473684210526315	1.0	0.3114754098360656	0.3157894736842105	1.0	1.0	0.7894736842105263	1.0	1.0	0.09047619047619047	1.0	1.0	0.15966386554621848	1.0	0.242535625036333	0.18811881188118812	0.013965385247763126	0.9411764705882353	0.17592592592592593	0.16964285714285715	0.4418604651162791	0.6986408455519023	1.1837120956245684
1.0	0.95	0.4	0.29411764705882354	0.9	0.31746031746031744	0.2777777777777778	0.16666666666666666	0.9	0.4444444444444444	0.95	0.9	0.4166666666666667	0.15625	0.14705882352941177	0.273972602739726	0.95	1.0	0.32786885245901637	0.3	1.0	1.0	0.8	1.0	1.0	0.09523809523809523	1.0	1.0	0.16806722689075632	1.0	0.242535625036333	0.19801980198019803	0.014226937256614967	0.9411764705882353	0.18518518518518517	0.17857142857142858	0.46511627906976744	0.6986408455519023	1.1837120956245684
0.9523809523809523	0.9523809523809523	0.42	0.3088235294117647	0.9047619047619048	0.3333333333333333	0.2916666666666667	0.175	0.9047619047619048	0.4666666666666667	0.9523809523809523	0.9047619047619048	0.4375	0.1640625	0.15441176470588236	0.2876712328767123	0.9523809523809523	1.0	0.3442622950819672	0.2857142857142857	1.0	1.0	0.7619047619047619	1.0	1.0	0.1	1.0	1.0	0.17647058823529413	1.0	0.242535625036333	0.2079207920792079	0.014493387766447687	0.9411764705882353	0.19444444444444445	0.1875	0.4883720930232558	0.6986408455519023	1.1837120956245684
0.9090909090909091	0.9545454545454546	0.44	0.3235294117647059	0.9090909090909091	0.3492063492063492	0.3055555555555556	0.18333333333333332	0.9090909090909091	0.4888888888888889	0.9545454545454546	0.9090909090909091	0.4583333333333333	0.171875	0.16176470588235295	0.3013698630136986	0.9545454545454546	1.0	0.36065573770491804	0.2727272727272727	1.0	1.0	0.7727272727272727	1.0	1.0	0.10476190476190476	1.0	1.0	0.18487394957983194	1.0	0.242535625036333	0.21782178217821782	0.01476482851928981	0.9411764705882353	0.2037037037037037	0.19642857142857142	0.5116279069767442	0.6986408455519023	1.1837120956245684
0.9130434782608695	0.9565217391304348	0.46	0.3382352941176471	0.8695652173913043	0.36507936507936506	0.3194444444444444	0.19166666666666668	0.9130434782608695	0.5111111111111111	0.9565217391304348	0.9130434782608695	0.4791666666666667	0.1796875	0.16911764705882354	0.3150684931506849	0.9565217391304348	1.0	0.3770491803278688	0.2608695652173913	1.0	1.0	0.782608695652174	1.0	1.0	0.10952380952380952	0.9565217391304348	1.0	0.19327731092436976	0.9565217391304348	0.242535625036333	0.22772277227722773	0.015041352975368946	0.9411764705882353	0.21296296296296297	0.20535714285714285	0.5348837209302325	0.6986408455519023	1.1837120956245684
0.9166666666666666	0.9166666666666666	0.48	0.35294117647058826	0.8333333333333334	0.38095238095238093	0.3333333333333333	0.2	0.9166666666666666	0.5333333333333333	0.9583333333333334	0.9166666666666666	0.5	0.1875	0.17647058823529413	0.3287671232876712	0.9583333333333334	1.0	0.39344262295081966	0.2916666666666667	1.0	1.0	0.7916666666666666	1.0	1.0	0.11428571428571428	0.9583333333333334	1.0	0.20168067226890757	0.9583333333333334	0.242535625036333	0.2376237623762376	0.015323056345291205	0.9411764705882353	0.2222222222222222	0.21428571428571427	0.5581395348837209	0.6986408455519023	1.1837120956245684
0.92	0.92	0.5	0.36764705882352944	0.84	0.3968253968253968	0.3472222222222222	0.20833333333333334	0.92	0.5555555555555556	0.96	0.92	0.5208333333333334	0.1953125	0.18382352941176472	0.3424657534246575	0.92	1.0	0.4098360655737705	0.32	1.0	1.0	0.8	1.0	1.0	0.11904761904761904	0.96	1.0	0.21008403361344538	0.96	0.242535625036333	0.24752475247524752	0.015610035622823329	0.9411764705882353	0.23148148148148148	0.22321428571428573	0.5813953488372093	0.6986408455519023	1.1837120956245684
0.9230769230769231	0.9230769230769231	0.52	0.38235294117647056	0.8461538461538461	0.4126984126984127	0.3611111111111111	0.21666666666666667	0.9230769230769231	0.5777777777777777	0.9615384615384616	0.8846153846153846	0.5416666666666666	0.203125	0.19117647058823528	0.3561643835616438	0.8846153846153846	1.0	0.4262295081967213	0.3076923076923077	1.0	1.0	0.7692307692307693	1.0	1.0	0.12380952380952381	0.9230769230769231	1.0	0.2184873949579832	0.9615384615384616	0.242535625036333	0.25742574257425743	0.01590238961828882	0.9411764705882353	0.24074074074074073	0.23214285714285715	0.6046511627906976	0.6986408455519023	1.1837120956245684
0.8888888888888888	0.9259259259259259	0.54	0.39705882352941174	0.8518518518518519	0.42857142857142855	0.375	0.225	0.9259259259259259	0.6	0.9629629629629629	0.8888888888888888	0.5625	0.2109375	0.19852941176470587	0.3698630136986301	0.8888888888888888	1.0	0.4426229508196721	0.2962962962962963	1.0	1.0	0.7777777777777778	1.0	1.0	0.12857142857142856	0.8888888888888888	1.0	0.226890756302521	0.9629629629629629	0.242535625036333	0.26732673267326734	0.016200218992589426	0.9411764705882353	0.25	0.24107142857142858	0.627906976744186	0.6986408455519023	1.1837120956245684
0.8928571428571429	0.9285714285714286	0.56	0.4117647058823529	0.8571428571428571	0.4444444444444444	0.3888888888888889	0.23333333333333334	0.8928571428571429	0.6222222222222222	0.9642857142857143	0.8928571428571429	0.5833333333333334	0.21875	0.20588235294117646	0.3835616438356164	0.8928571428571429	1.0	0.45901639344262296	0.2857142857142857	1.0	1.0	0.7857142857142857	1.0	1.0	0.13333333333333333	0.8928571428571429	1.0	0.23529411764705882	0.9642857142857143	0.242535625036333	0.27722772277227725	0.016503626291863905	0.9411764705882353	0.25925925925925924	0.25	0.6511627906976745	0.6986408455519023	1.1837120956245684
0.896551724137931	0.9310344827586207	0.58	0.4264705882352941	0.8620689655172413	0.4603174603174603	0.4027777777777778	0.24166666666666667	0.896551724137931	0.6444444444444445	0.9655172413793104	0.896551724137931	0.6041666666666666	0.2265625	0.21323529411764705	0.3972602739726027	0.896551724137931	1.0	0.47540983606557374	0.3103448275862069	1.0	1.0	0.7586206896551724	1.0	1.0	0.1380952380952381	0.896551724137931	1.0	0.24369747899159663	0.9655172413793104	0.242535625036333	0.2871287128712871	0.01681271598279589	0.9411764705882353	0.26851851851851855	0.25892857142857145	0.6744186046511628	0.6986408455519023	1.1837120956245684
0.9	0.9333333333333333	0.6	0.4411764705882353	0.8666666666666667	0.47619047619047616	0.4166666666666667	0.25	0.9	0.6666666666666666	0.9666666666666667	0.9	0.625	0.234375	0.22058823529411764	0.410958904109589	0.8666666666666667	1.0	0.4918032786885246	0.3	1.0	1.0	0.7333333333333333	1.0	1.0	0.14285714285714285	0.9	1.0	0.25210084033613445	0.9666666666666667	0.242535625036333	0.297029702970297	0.017127594488582917	0.9411764705882353	0.2777777777777778	0.26785714285714285	0.6976744186046512	0.6986408455519023	1.1837120956245684
0.9032258064516129	0.9354838709677419	0.62	0.45588235294117646	0.8709677419354839	0.49206349206349204	0.4305555555555556	0.25833333333333336	0.9032258064516129	0.6888888888888889	0.967741935483871	0.9032258064516129	0.6458333333333334	0.2421875	0.22794117647058823	0.4246575342465753	0.8387096774193549	1.0	0.5081967213114754	0.3225806451612903	0.967741935483871	1.0	0.7419354838709677	1.0	1.0	0.14761904761904762	0.9032258064516129	1.0	0.2605042016806723	0.967741935483871	0.242535625036333	0.3069306930693069	0.017448370225579223	0.9411764705882353	0.28703703703703703	0.2767857142857143	0.7209302325581395	0.6986408455519023	1.1837120956245684
0.875	0.9375	0.64	0.47058823529411764	0.875	0.5079365079365079	0.4444444444444444	0.26666666666666666	0.875	0.7111111111111111	0.96875	0.90625	0.6666666666666666	0.25	0.23529411764705882	0.4383561643835616	0.84375	1.0	0.5245901639344263	0.34375	0.96875	1.0	0.75	1.0	1.0	0.1523809523809524	0.90625	1.0	0.2689075630252101	0.96875	0.242535625036333	0.31683168316831684	0.01777515364062479	0.9411764705882353	0.2962962962962963	0.2857142857142857	0.7441860465116279	0.6986408455519023	1.1837120956245684
0.8787878787878788	0.9393939393939394	0.66	0.4852941176470588	0.8484848484848485	0.5238095238095238	0.4583333333333333	0.275	0.8787878787878788	0.7333333333333333	0.9696969696969697	0.9090909090909091	0.6875	0.2578125	0.2426470588235294	0.4520547945205479	0.8484848484848485	1.0	0.5409836065573771	0.36363636363636365	0.9696969696969697	1.0	0.7575757575757576	1.0	1.0	0.15714285714285714	0.9090909090909091	1.0	0.2773109243697479	0.9696969696969697	0.242535625036333	0.32673267326732675	0.018108057249073415	0.9411764705882353	0.3055555555555556	0.29464285714285715	0.7674418604651163	0.6986408455519023	1.1837120956245684
0.8823529411764706	0.9411764705882353	0.68	0.5	0.8529411764705882	0.5396825396825397	0.4722222222222222	0.2833333333333333	0.8823529411764706	0.7555555555555555	0.9705882352941176	0.9117647058823529	0.7083333333333334	0.265625	0.25	0.4657534246575342	0.8529411764705882	1.0	0.5573770491803278	0.35294117647058826	0.9705882352941176	0.9705882352941176	0.7647058823529411	1.0	1.0	0.1619047619047619	0.9117647058823529	1.0	0.2857142857142857	0.9705882352941176	0.242535625036333	0.33663366336633666	0.018447195673533135	0.9411764705882353	0.3148148148148148	0.30357142857142855	0.7906976744186046	0.6986408455519023	1.1837120956245684
0.8571428571428571	0.9142857142857143	0.7	0.5147058823529411	0.8571428571428571	0.5555555555555556	0.4861111111111111	0.2916666666666667	0.8857142857142857	0.7777777777777778	0.9714285714285714	0.8857142857142857	0.7291666666666666	0.2734375	0.25735294117647056	0.4794520547945205	0.8571428571428571	1.0	0.5737704918032787	0.37142857142857144	0.9714285714285714	0.9714285714285714	0.7428571428571429	1.0	1.0	0.16666666666666666	0.9142857142857143	1.0	0.29411764705882354	0.9714285714285714	0.242535625036333	0.3465346534653465	0.01879268568333208	0.9411764705882353	0.32407407407407407	0.3125	0.813953488372093	0.6986408455519023	1.1837120956245684
0.8611111111111112	0.9166666666666666	0.72	0.5294117647058824	0.8333333333333334	0.5714285714285714	0.5	0.3	0.8611111111111112	0.8	0.9444444444444444	0.8888888888888888	0.75	0.28125	0.2647058823529412	0.4931506849315068	0.8611111111111112	1.0	0.5901639344262295	0.3611111111111111	0.9722222222222222	0.9722222222222222	0.75	1.0	1.0	0.17142857142857143	0.9166666666666666	1.0	0.3025210084033613	0.9722222222222222	0.242535625036333	0.3564356435643564	0.019144646234723537	0.9411764705882353	0.3333333333333333	0.32142857142857145	0.8372093023255814	0.6986408455519023	1.1837120956245684
0.8648648648648649	0.8918918918918919	0.74	0.5441176470588235	0.8108108108108109	0.5873015873015873	0.5138888888888888	0.30833333333333335	0.8378378378378378	0.8222222222222222	0.9459459459459459	0.8918918918918919	0.7708333333333334	0.2890625	0.27205882352941174	0.5068493150684932	0.8648648648648649	1.0	0.6065573770491803	0.3783783783783784	0.972972972972973	0.972972972972973	0.7567567567567568	1.0	1.0	0.1761904761904762	0.918918918918919	1.0	0.31092436974789917	0.972972972972973	0.242535625036333	0.36633663366336633	0.019503198511843983	0.9411764705882353	0.3425925925925926	0.33035714285714285	0.8604651162790697	0.6986408455519023	1.1837120956245684
0.868421052631579	0.8947368421052632	0.76	0.5588235294117647	0.8157894736842105	0.6031746031746031	0.5277777777777778	0.31666666666666665	0.8157894736842105	0.8444444444444444	0.9473684210526315	0.8947368421052632	0.7916666666666666	0.296875	0.27941176470588236	0.5205479452054794	0.8421052631578947	1.0	0.6229508196721312	0.39473684210526316	0.9736842105263158	0.9736842105263158	0.7368421052631579	1.0	1.0	0.18095238095238095	0.9210526315789473	1.0	0.31932773109243695	0.9736842105263158	0.242535625036333	0.37623762376237624	0.019868465968438224	0.9411764705882353	0.35185185185185186	0.3392857142857143	0.8837209302325582	0.6986408455519023	1.1837120956245684
0.8717948717948718	0.8974358974358975	0.78	0.5735294117647058	0.8205128205128205	0.6190476190476191	0.5416666666666666	0.325	0.8205128205128205	0.8666666666666667	0.9487179487179487	0.8974358974358975	0.8125	0.3046875	0.2867647058823529	0.5342465753424658	0.8461538461538461	1.0	0.639344262295082	0.41025641025641024	0.9743589743589743	0.9743589743589743	0.717948717948718	1.0	1.0	0.18571428571428572	0.8974358974358975	1.0	0.3277310924369748	0.9743589743589743	0.242535625036333	0.38613861386138615	0.0202405743703659	0.9411764705882353	0.3611111111111111	0.3482142857142857	0.9069767441860465	0.6986408455519023	1.1837120956245684
0.875	0.9	0.8	0.5882352941176471	0.8	0.6349206349206349	0.5555555555555556	0.3333333333333333	0.825	0.8888888888888888	0.95	0.9	0.8333333333333334	0.3125	0.29411764705882354	0.547945205479452	0.825	0.975	0.6557377049180327	0.4	0.975	0.975	0.725	1.0	1.0	0.19047619047619047	0.9	1.0	0.33613445378151263	0.975	0.242535625036333	0.39603960396039606	0.020619651838904216	0.9411764705882353	0.37037037037037035	0.35714285714285715	0.9302325581395349	0.6986408455519023	1.1837120956245684
0.8536585365853658	0.9024390243902439	0.82	0.6029411764705882	0.8048780487804879	0.6507936507936508	0.5694444444444444	0.3416666666666667	0.8048780487804879	0.9111111111111111	0.9512195121951219	0.9024390243902439	0.8541666666666666	0.3203125	0.3014705882352941	0.5616438356164384	0.8292682926829268	0.975609756097561	0.6721311475409836	0.4146341463414634	0.975609756097561	0.975609756097561	0.7073170731707317	1.0	1.0	0.19523809523809524	0.9024390243902439	1.0	0.3445378151260504	0.975609756097561	0.242535625036333	0.40594059405940597	0.021005828894861547	0.9411764705882353	0.37962962962962965	0.36607142857142855	0.9534883720930233	0.6986408455519023	1.1837120956245684
0.8333333333333334	0.9047619047619048	0.84	0.6176470588235294	0.8095238095238095	0.6666666666666666	0.5833333333333334	0.35	0.8095238095238095	0.9333333333333333	0.9523809523809523	0.8809523809523809	0.875	0.328125	0.3088235294117647	0.5753424657534246	0.8333333333333334	0.9761904761904762	0.6885245901639344	0.42857142857142855	0.9761904761904762	0.9761904761904762	0.7142857142857143	1.0	1.0	0.2	0.8809523809523809	1.0	0.35294117647058826	0.9761904761904762	0.242535625036333	0.4158415841584158	0.021399238503517284	0.9411764705882353	0.3888888888888889	0.375	0.9767441860465116	0.6986408455519023	1.1837120956245684
0.8372093023255814	0.9069767441860465	0.86	0.6323529411764706	0.813953488372093	0.6825396825396826	0.5972222222222222	0.35833333333333334	0.813953488372093	0.9555555555555556	0.9534883720930233	0.8837209302325582	0.8958333333333334	0.3359375	0.3161764705882353	0.589041095890411	0.8372093023255814	0.9767441860465116	0.7049180327868853	0.4418604651162791	0.9767441860465116	0.9767441860465116	0.6976744186046512	1.0	1.0	0.20476190476190476	0.8837209302325582	0.9767441860465116	0.36134453781512604	0.9767441860465116	0.242535625036333	0.42574257425742573	0.02180001612040338	0.9411764705882353	0.39814814814814814	0.38392857142857145	1.0	0.6986408455519023	1.1837120956245684
0.8409090909090909	0.9090909090909091	0.88	0.6470588235294118	0.8181818181818182	0.6984126984126984	0.6111111111111112	0.36666666666666664	0.7954545454545454	0.9777777777777777	0.9545454545454546	0.8863636363636364	0.9166666666666666	0.34375	0.3235294117647059	0.6027397260273972	0.8409090909090909	0.9545454545454546	0.7213114754098361	0.45454545454545453	0.9772727272727273	0.9772727272727273	0.7045454545454546	1.0	1.0	0.20952380952380953	0.8636363636363636	0.9772727272727273	0.3697478991596639	0.9772727272727273	0.242535625036333	0.43564356435643564	0.022208299737943204	0.9411764705882353	0.4074074074074074	0.39285714285714285	1.0232558139534884	0.6986408455519023	1.1837120956245684
0.8444444444444444	0.9111111111111111	0.9	0.6617647058823529	0.8	0.7142857142857143	0.625	0.375	0.7777777777777778	1.0	0.9555555555555556	0.8888888888888888	0.9375	0.3515625	0.33088235294117646	0.6164383561643836	0.8444444444444444	0.9555555555555556	0.7377049180327869	0.4666666666666667	0.9777777777777777	0.9777777777777777	0.6888888888888889	1.0	1.0	0.21428571428571427	0.8666666666666667	0.9777777777777777	0.37815126050420167	0.9777777777777777	0.242535625036333	0.44554455445544555	0.022624229932964025	0.9411764705882353	0.4166666666666667	0.4017857142857143	1.0465116279069768	0.6986408455519023	1.1837120956245684
0.8478260869565217	0.9130434782608695	0.92	0.6764705882352942	0.782608695652174	0.7301587301587301	0.6388888888888888	0.38333333333333336	0.782608695652174	1.0222222222222221	0.9565217391304348	0.8913043478260869	0.9583333333333334	0.359375	0.3382352941176471	0.6301369863013698	0.8478260869565217	0.9565217391304348	0.7540983606557377	0.4782608695652174	0.9782608695652174	0.9782608695652174	0.6956521739130435	1.0	1.0	0.21904761904761905	0.8695652173913043	0.9782608695652174	0.3865546218487395	0.9782608695652174	0.242535625036333	0.45544554455445546	0.023047949915099186	0.9411764705882353	0.42592592592592593	0.4107142857142857	1.069767441860465	0.6986408455519023	1.1837120956245684
0.851063829787234	0.9148936170212766	0.94	0.6911764705882353	0.7659574468085106	0.746031746031746	0.6527777777777778	0.39166666666666666	0.7872340425531915	1.0444444444444445	0.9574468085106383	0.8936170212765957	0.9791666666666666	0.3671875	0.34558823529411764	0.6438356164383562	0.851063829787234	0.9574468085106383	0.7704918032786885	0.46808510638297873	0.9787234042553191	0.9787234042553191	0.7021276595744681	1.0	1.0	0.22380952380952382	0.8723404255319149	0.9787234042553191	0.3949579831932773	0.9787234042553191	0.242535625036333	0.46534653465346537	0.023479605576096903	0.9411764705882353	0.4351851851851852	0.41964285714285715	1.0930232558139534	0.6986408455519023	1.1837120956245684
0.8541666666666666	0.9166666666666666	0.96	0.7058823529411765	0.7708333333333334	0.7619047619047619	0.6666666666666666	0.4	0.7708333333333334	1.0666666666666667	0.9583333333333334	0.8958333333333334	1.0	0.375	0.35294117647058826	0.6575342465753424	0.8333333333333334	0.9583333333333334	0.7868852459016393	0.4583333333333333	0.9791666666666666	0.9791666666666666	0.6875	0.9791666666666666	1.0	0.22857142857142856	0.8541666666666666	0.9791666666666666	0.40336134453781514	0.9791666666666666	0.242535625036333	0.4752475247524752	0.023919345540052477	0.9411764705882353	0.4444444444444444	0.42857142857142855	1.1162790697674418	0.6986408455519023	1.1837120956245684
0.8571428571428571	0.9183673469387755	0.98	0.7205882352941176	0.7755102040816326	0.7777777777777778	0.6805555555555556	0.4083333333333333	0.7755102040816326	1.0888888888888888	0.9591836734693877	0.8979591836734694	1.0208333333333333	0.3828125	0.3602941176470588	0.6712328767123288	0.8367346938775511	0.9591836734693877	0.8032786885245902	0.46938775510204084	0.9795918367346939	0.9795918367346939	0.673469387755102	0.9795918367346939	0.9795918367346939	0.23333333333333334	0.8367346938775511	0.9795918367346939	0.4117647058823529	0.9795918367346939	0.242535625036333	0.48514851485148514	0.024367321214581347	0.9411764705882353	0.4537037037037037	0.4375	1.1395348837209303	0.6986408455519023	1.1837120956245684
0.86	0.92	1.0	0.7352941176470589	0.78	0.7936507936507936	0.6944444444444444	0.4166666666666667	0.76	1.1111111111111112	0.96	0.9	1.0416666666666667	0.390625	0.36764705882352944	0.684931506849315	0.84	0.96	0.819672131147541	0.48	0.98	0.98	0.66	0.98	0.98	0.23809523809523808	0.84	0.96	0.42016806722689076	0.98	0.242535625036333	0.49504950495049505	0.024823686842950433	0.9411764705882353	0.46296296296296297	0.44642857142857145	1.1627906976744187	0.6986408455519023	1.1837120956245684
0.8627450980392157	0.9215686274509803	1.02	0.75	0.7843137254901961	0.8095238095238095	0.7083333333333334	0.425	0.7450980392156863	1.1333333333333333	0.9607843137254902	0.8823529411764706	1.0625	0.3984375	0.375	0.6986301369863014	0.8431372549019608	0.9607843137254902	0.8360655737704918	0.49019607843137253	0.9803921568627451	0.9803921568627451	0.6470588235294118	0.9803921568627451	0.9803921568627451	0.24285714285714285	0.8431372549019608	0.9607843137254902	0.42857142857142855	0.9803921568627451	0.242535625036333	0.504950495049505	0.025288599557185997	0.9411764705882353	0.4722222222222222	0.45535714285714285	1.186046511627907	0.6986408455519023	1.1837120956245684
0.8461538461538461	0.9230769230769231	1.04	0.7647058823529411	0.7884615384615384	0.8253968253968254	0.7222222222222222	0.43333333333333335	0.75	1.1555555555555554	0.9615384615384616	0.8846153846153846	1.0833333333333333	0.40625	0.38235294117647056	0.7123287671232876	0.8461538461538461	0.9615384615384616	0.8524590163934426	0.4807692307692308	0.9807692307692307	0.9807692307692307	0.6538461538461539	0.9807692307692307	0.9807692307692307	0.24761904761904763	0.8461538461538461	0.9615384615384616	0.4369747899159664	0.9807692307692307	0.242535625036333	0.5148514851485149	0.02576221943217594	0.9411764705882353	0.48148148148148145	0.4642857142857143	1.2093023255813953	0.6986408455519023	1.1837120956245684
0.8490566037735849	0.9245283018867925	1.06	0.7794117647058824	0.7735849056603774	0.8412698412698413	0.7361111111111112	0.44166666666666665	0.7547169811320755	1.1777777777777778	0.9433962264150944	0.8867924528301887	1.1041666666666667	0.4140625	0.3897058823529412	0.726027397260274	0.8490566037735849	0.9622641509433962	0.8688524590163934	0.49056603773584906	0.9811320754716981	0.9811320754716981	0.6415094339622641	0.9811320754716981	0.9622641509433962	0.2523809523809524	0.8490566037735849	0.9622641509433962	0.44537815126050423	0.9811320754716981	0.242535625036333	0.5247524752475248	0.026244709540785498	0.9411764705882353	0.49074074074074076	0.4732142857142857	1.2325581395348837	0.6986408455519023	1.1837120956245684
0.8518518518518519	0.9259259259259259	1.08	0.7941176470588235	0.7592592592592593	0.8571428571428571	0.75	0.45	0.7592592592592593	1.2	0.9259259259259259	0.8888888888888888	1.125	0.421875	0.39705882352941174	0.7397260273972602	0.8333333333333334	0.9629629629629629	0.8852459016393442	0.48148148148148145	0.9814814814814815	0.9814814814814815	0.6296296296296297	0.9814814814814815	0.9444444444444444	0.2619047619047619	0.8518518518518519	0.9629629629629629	0.453781512605042	0.9818181818181818	0.242535625036333	0.5346534653465347	0.026736236010005184	0.9411764705882353	0.5	0.48214285714285715	1.255813953488372	0.6986408455519023	1.1837120956245684
0.8545454545454545	0.9272727272727272	1.1	0.8088235294117647	0.7454545454545455	0.873015873015873	0.7638888888888888	0.4583333333333333	0.7636363636363637	1.2222222222222223	0.9090909090909091	0.8909090909090909	1.1458333333333333	0.4296875	0.40441176470588236	0.7534246575342466	0.8363636363636363	0.9636363636363636	0.9016393442622951	0.4909090909090909	0.9818181818181818	0.9818181818181818	0.6363636363636364	0.9818181818181818	0.9454545454545454	0.26666666666666666	0.8363636363636363	0.9636363636363636	0.46218487394957986	0.9821428571428571	0.242535625036333	0.5445544554455446	0.02723696807815016	0.9411764705882353	0.5092592592592593	0.49107142857142855	1.2790697674418605	0.6986408455519023	1.1837120956245684
0.8571428571428571	0.9285714285714286	1.12	0.8235294117647058	0.75	0.8888888888888888	0.7777777777777778	0.4666666666666667	0.75	1.2444444444444445	0.9107142857142857	0.8928571428571429	1.1666666666666667	0.4375	0.4117647058823529	0.7671232876712328	0.8392857142857143	0.9642857142857143	0.9180327868852459	0.48214285714285715	0.9821428571428571	0.9821428571428571	0.6428571428571429	0.9821428571428571	0.9464285714285714	0.2714285714285714	0.8392857142857143	0.9642857142857143	0.47058823529411764	0.9824561403508771	0.242535625036333	0.5544554455445545	0.027747078153131075	0.9411764705882353	0.5185185185185185	0.5	1.302325581395349	0.6986408455519023	1.1837120956245684
0.8421052631578947	0.9298245614035088	1.14	0.8382352941176471	0.7543859649122807	0.9047619047619048	0.7916666666666666	0.475	0.7543859649122807	1.2666666666666666	0.9122807017543859	0.8947368421052632	1.1875	0.4453125	0.41911764705882354	0.7808219178082192	0.8421052631578947	0.9649122807017544	0.9344262295081968	0.49122807017543857	0.9824561403508771	0.9649122807017544	0.631578947368421	0.9824561403508771	0.9473684210526315	0.2761904761904762	0.8421052631578947	0.9649122807017544	0.4789915966386555	0.9827586206896551	0.242535625036333	0.5643564356435643	0.028266741871816034	0.9411764705882353	0.5277777777777778	0.5089285714285714	1.3255813953488371	0.6986408455519023	1.1837120956245684
0.8275862068965517	0.9310344827586207	1.16	0.8529411764705882	0.7586206896551724	0.9206349206349206	0.8055555555555556	0.48333333333333334	0.7586206896551724	1.288888888888889	0.9137931034482759	0.896551724137931	1.2083333333333333	0.453125	0.4264705882352941	0.7945205479452054	0.8448275862068966	0.9655172413793104	0.9508196721311475	0.5	0.9827586206896551	0.9655172413793104	0.6206896551724138	0.9827586206896551	0.9310344827586207	0.28095238095238095	0.8448275862068966	0.9655172413793104	0.48739495798319327	0.9830508474576272	0.242535625036333	0.5742574257425742	0.028796138160504477	0.9411764705882353	0.5370370370370371	0.5178571428571429	1.3488372093023255	0.6986408455519023	1.1837120956245684
0.8305084745762712	0.9322033898305084	1.18	0.8676470588235294	0.7457627118644068	0.9365079365079365	0.8194444444444444	0.49166666666666664	0.7457627118644068	1.3111111111111111	0.9152542372881356	0.8813559322033898	1.2291666666666667	0.4609375	0.4338235294117647	0.8082191780821918	0.847457627118644	0.9661016949152542	0.9672131147540983	0.4915254237288136	0.9830508474576272	0.9661016949152542	0.6101694915254238	0.9661016949152542	0.9322033898305084	0.2857142857142857	0.8305084745762712	0.9661016949152542	0.4957983193277311	0.9666666666666667	0.242535625036333	0.5841584158415841	0.02933544929653357	0.9411764705882353	0.5462962962962963	0.5267857142857143	1.372093023255814	0.6986408455519023	1.1837120956245684
0.8333333333333334	0.9333333333333333	1.2	0.8823529411764706	0.75	0.9523809523809523	0.8333333333333334	0.5083333333333333	0.7333333333333333	1.3333333333333333	0.9	0.8852459016393442	1.25	0.46875	0.4411764705882353	0.821917808219178	0.85	0.9666666666666667	0.9836065573770492	0.48333333333333334	0.9833333333333333	0.9666666666666667	0.6	0.9666666666666667	0.9166666666666666	0.29523809523809524	0.8333333333333334	0.95	0.5042016806722689	0.9516129032258065	0.242535625036333	0.594059405940594	0.029884860971038495	0.9411764705882353	0.5555555555555556	0.5357142857142857	1.3953488372093024	0.6986408455519023	1.1837120956245684
0.8360655737704918	0.9344262295081968	1.22	0.8970588235294118	0.7377049180327869	0.9682539682539683	0.8472222222222222	0.5166666666666667	0.7377049180327869	1.3555555555555556	0.9016393442622951	0.8709677419354839	1.2708333333333333	0.4765625	0.4485294117647059	0.8356164383561644	0.8524590163934426	0.9508196721311475	1.0	0.4918032786885246	0.9836065573770492	0.9672131147540983	0.6065573770491803	0.9672131147540983	0.9180327868852459	0.3	0.8360655737704918	0.9508196721311475	0.5126050420168067	0.9523809523809523	0.242535625036333	0.6039603960396039	0.030444562352887956	0.9411764705882353	0.5648148148148148	0.5446428571428571	1.4186046511627908	0.6986408455519023	1.1837120956245684
0.8387096774193549	0.9354838709677419	1.24	0.9117647058823529	0.7258064516129032	0.9841269841269841	0.8611111111111112	0.525	0.7419354838709677	1.3777777777777778	0.9032258064516129	0.873015873015873	1.2916666666666667	0.484375	0.45588235294117646	0.8493150684931506	0.8548387096774194	0.9516129032258065	1.0163934426229508	0.5	0.9838709677419355	0.967741935483871	0.6129032258064516	0.967741935483871	0.9032258064516129	0.3047619047619048	0.8225806451612904	0.9516129032258065	0.5210084033613446	0.9375	0.242535625036333	0.6138613861386139	0.03101474615381737	0.9411764705882353	0.5740740740740741	0.5535714285714286	1.441860465116279	0.6986408455519023	1.1837120956245684
0.8412698412698413	0.9365079365079365	1.26	0.9264705882352942	0.7142857142857143	1.0	0.875	0.5333333333333333	0.7301587301587301	1.4	0.9047619047619048	0.875	1.3125	0.4921875	0.4632352941176471	0.863013698630137	0.8571428571428571	0.9365079365079365	1.0327868852459017	0.5079365079365079	0.9841269841269841	0.9682539682539683	0.6190476190476191	0.9682539682539683	0.8888888888888888	0.30952380952380953	0.8253968253968254	0.9523809523809523	0.5294117647058824	0.9384615384615385	0.242535625036333	0.6237623762376238	0.031595608694781674	0.9411764705882353	0.5833333333333334	0.5625	1.4651162790697674	0.6986408455519023	1.1837120956245684
0.84375	0.9375	1.28	0.9411764705882353	0.703125	1.0158730158730158	0.8888888888888888	0.5416666666666666	0.71875	1.4222222222222223	0.890625	0.8769230769230769	1.3333333333333333	0.5	0.47058823529411764	0.8767123287671232	0.859375	0.9375	1.0491803278688525	0.515625	0.96875	0.96875	0.609375	0.9692307692307692	0.8769230769230769	0.319047619047619	0.828125	0.953125	0.5462184873949579	0.9253731343283582	0.242535625036333	0.6435643564356436	0.03218734997355096	0.9411764705882353	0.5925925925925926	0.5714285714285714	1.4883720930232558	0.6986408455519023	1.1837120956245684
0.8307692307692308	0.9384615384615385	1.3	0.9558823529411765	0.7076923076923077	1.0317460317460319	0.9166666666666666	0.55	0.7076923076923077	1.4444444444444444	0.8636363636363636	0.8787878787878788	1.3541666666666667	0.5078125	0.4852941176470588	0.8904109589041096	0.8461538461538461	0.9384615384615385	1.0655737704918034	0.5230769230769231	0.9692307692307692	0.9696969696969697	0.6	0.9696969696969697	0.8787878787878788	0.3238095238095238	0.8153846153846154	0.9538461538461539	0.5546218487394958	0.9264705882352942	0.242535625036333	0.6534653465346535	0.032790173733572035	0.9411764705882353	0.6018518518518519	0.5803571428571429	1.5116279069767442	0.6986408455519023	1.1837120956245684
0.8333333333333334	0.9393939393939394	1.32	0.9705882352941176	0.7121212121212122	1.0476190476190477	0.9305555555555556	0.5583333333333333	0.7121212121212122	1.4666666666666666	0.8507462686567164	0.8805970149253731	1.375	0.5234375	0.49264705882352944	0.9178082191780822	0.8333333333333334	0.9402985074626866	1.0819672131147542	0.5303030303030303	0.9701492537313433	0.9701492537313433	0.6060606060606061	0.9701492537313433	0.8805970149253731	0.3333333333333333	0.8208955223880597	0.9552238805970149	0.5630252100840336	0.9285714285714286	0.242535625036333	0.6633663366336634	0.03340428753411974	0.9411764705882353	0.6203703703703703	0.5982142857142857	1.5348837209302326	0.6986408455519023	1.1837120956245684
0.835820895522388	0.9402985074626866	1.34	0.9852941176470589	0.7014925373134329	1.0634920634920635	0.9444444444444444	0.575	0.7014925373134329	1.488888888888889	0.8529411764705882	0.8840579710144928	1.3958333333333333	0.53125	0.5	0.9315068493150684	0.835820895522388	0.9411764705882353	1.098360655737705	0.5373134328358209	0.9705882352941176	0.9705882352941176	0.6119402985074627	0.9705882352941176	0.8823529411764706	0.3380952380952381	0.8235294117647058	0.9558823529411765	0.5714285714285714	0.9295774647887324	0.242535625036333	0.6732673267326733	0.03402990282176196	0.9411764705882353	0.6296296296296297	0.6071428571428571	1.558139534883721	0.6986408455519023	1.1837120956245684
0.8382352941176471	0.9411764705882353	1.36	1.0	0.7058823529411765	1.0793650793650793	0.9583333333333334	0.5833333333333334	0.7058823529411765	1.511111111111111	0.8405797101449275	0.8857142857142857	1.4166666666666667	0.5390625	0.5073529411764706	0.9452054794520548	0.8382352941176471	0.9420289855072463	1.1147540983606556	0.5441176470588235	0.9710144927536232	0.9710144927536232	0.6176470588235294	0.9710144927536232	0.8695652173913043	0.34285714285714286	0.8260869565217391	0.9565217391304348	0.5798319327731093	0.9166666666666666	0.242535625036333	0.6831683168316832	0.03466723500316316	0.9411764705882353	0.6388888888888888	0.6160714285714286	1.5813953488372092	0.6986408455519023	1.1837120956245684
0.8260869565217391	0.927536231884058	1.38	1.0147058823529411	0.7101449275362319	1.0952380952380953	0.9722222222222222	0.5916666666666667	0.7101449275362319	1.5333333333333334	0.8428571428571429	0.8873239436619719	1.4375	0.546875	0.5220588235294118	0.958904109589041	0.8405797101449275	0.9285714285714286	1.1311475409836065	0.5507246376811594	0.9714285714285714	0.971830985915493	0.6231884057971014	0.971830985915493	0.8714285714285714	0.3523809523809524	0.8142857142857143	0.9571428571428572	0.5966386554621849	0.918918918918919	0.242535625036333	0.693069306930693	0.035316503519251446	0.9411764705882353	0.6481481481481481	0.625	1.6046511627906976	0.6986408455519023	1.1837120956245684
0.8142857142857143	0.9285714285714286	1.4	1.0294117647058822	0.7	1.1111111111111112	0.9861111111111112	0.6	0.7	1.5555555555555556	0.8309859154929577	0.8888888888888888	1.4583333333333333	0.5625	0.5294117647058824	0.9726027397260274	0.8428571428571429	0.9154929577464789	1.1475409836065573	0.5571428571428572	0.9722222222222222	0.9722222222222222	0.6285714285714286	0.9722222222222222	0.8611111111111112	0.35714285714285715	0.8169014084507042	0.9577464788732394	0.6050420168067226	0.92	0.242535625036333	0.7128712871287128	0.03597793192077462	0.9411764705882353	0.6574074074074074	0.6339285714285714	1.627906976744186	0.6986408455519023	1.1837120956245684
0.8028169014084507	0.9295774647887324	1.42	1.0441176470588236	0.6901408450704225	1.126984126984127	1.0	0.6166666666666667	0.6901408450704225	1.5777777777777777	0.8333333333333334	0.8783783783783784	1.4791666666666667	0.5703125	0.5367647058823529	0.9863013698630136	0.8450704225352113	0.9166666666666666	1.1639344262295082	0.5492957746478874	0.9726027397260274	0.9726027397260274	0.6338028169014085	0.9726027397260274	0.863013698630137	0.36666666666666664	0.8082191780821918	0.958904109589041	0.6134453781512605	0.9090909090909091	0.242535625036333	0.7227722772277227	0.036651747945271394	0.9411764705882353	0.6759259259259259	0.6517857142857143	1.6511627906976745	0.6986408455519023	1.1837120956245684
0.7945205479452054	0.9305555555555556	1.44	1.0588235294117647	0.6944444444444444	1.1587301587301588	1.0138888888888888	0.625	0.6944444444444444	1.6	0.8356164383561644	0.88	1.5	0.578125	0.5514705882352942	1.0	0.8472222222222222	0.9178082191780822	1.180327868852459	0.5416666666666666	0.972972972972973	0.9733333333333334	0.625	0.972972972972973	0.8648648648648649	0.37142857142857144	0.8108108108108109	0.9594594594594594	0.6218487394957983	0.9102564102564102	0.242535625036333	0.7326732673267327	0.037338183595483944	0.9411764705882353	0.6851851851851852	0.6607142857142857	1.6744186046511629	0.6986408455519023	1.1837120956245684
0.7972972972972973	0.9178082191780822	1.46	1.0735294117647058	0.684931506849315	1.1746031746031746	1.0277777777777777	0.6333333333333333	0.6986301369863014	1.6222222222222222	0.8378378378378378	0.881578947368421	1.5208333333333333	0.59375	0.5588235294117647	1.0136986301369864	0.8356164383561644	0.918918918918919	1.1967213114754098	0.547945205479452	0.9736842105263158	0.9736842105263158	0.6301369863013698	0.9736842105263158	0.8666666666666667	0.38095238095238093	0.8133333333333334	0.96	0.6386554621848739	0.9	0.242535625036333	0.7425742574257426	0.03803747521923934	0.9411764705882353	0.6944444444444444	0.6696428571428571	1.697674418604651	0.6986408455519023	1.1837120956245684
0.8	0.918918918918919	1.48	1.088235294117647	0.6891891891891891	1.1904761904761905	1.0555555555555556	0.65	0.6891891891891891	1.6444444444444444	0.8289473684210527	0.8846153846153846	1.5416666666666667	0.6015625	0.5661764705882353	1.0410958904109588	0.8378378378378378	0.9078947368421053	1.2131147540983607	0.5540540540540541	0.974025974025974	0.974025974025974	0.6216216216216216	0.974025974025974	0.8701298701298701	0.3904761904761905	0.8051948051948052	0.961038961038961	0.6470588235294118	0.9024390243902439	0.242535625036333	0.7623762376237624	0.03874986359082672	0.9411764705882353	0.7129629629629629	0.6875	1.7209302325581395	0.6986408455519023	1.1837120956245684
0.7894736842105263	0.8947368421052632	1.5	1.1176470588235294	0.6933333333333334	1.2063492063492063	1.0694444444444444	0.6583333333333333	0.6933333333333334	1.6666666666666667	0.8311688311688312	0.8860759493670886	1.5625	0.6171875	0.5808823529411765	1.0547945205479452	0.8266666666666667	0.9090909090909091	1.2295081967213115	0.5466666666666666	0.9746835443037974	0.9746835443037974	0.6266666666666667	0.9746835443037974	0.8717948717948718	0.3952380952380952	0.8076923076923077	0.9615384615384616	0.6638655462184874	0.9036144578313253	0.242535625036333	0.7722772277227723	0.03947559399389879	0.9411764705882353	0.7222222222222222	0.6964285714285714	1.744186046511628	0.6986408455519023	1.1837120956245684
0.7792207792207793	0.8961038961038961	1.54	1.1323529411764706	0.6883116883116883	1.2222222222222223	1.0833333333333333	0.675	0.6842105263157895	1.6888888888888889	0.8333333333333334	0.8765432098765432	1.5833333333333333	0.625	0.5882352941176471	1.0684931506849316	0.8311688311688312	0.9102564102564102	1.2622950819672132	0.5394736842105263	0.975	0.975	0.618421052631579	0.975	0.8734177215189873	0.40476190476190477	0.7974683544303798	0.9620253164556962	0.6722689075630253	0.9058823529411765	0.242535625036333	0.7821782178217822	0.04021491630592578	0.9411764705882353	0.7314814814814815	0.7053571428571429	1.7674418604651163	0.6986408455519023	1.1837120956245684
0.782051282051282	0.8846153846153846	1.56	1.1470588235294117	0.6794871794871795	1.2380952380952381	1.0972222222222223	0.6833333333333333	0.6753246753246753	1.711111111111111	0.8227848101265823	0.8658536585365854	1.6041666666666667	0.6328125	0.6029411764705882	1.082191780821918	0.8205128205128205	0.9113924050632911	1.278688524590164	0.5454545454545454	0.9753086419753086	0.975609756097561	0.6233766233766234	0.9753086419753086	0.8765432098765432	0.4142857142857143	0.7901234567901234	0.9506172839506173	0.680672268907563	0.9080459770114943	0.242535625036333	0.801980198019802	0.04096808508423129	0.9411764705882353	0.75	0.7232142857142857	1.7906976744186047	0.6986408455519023	1.1837120956245684
0.7875	0.8734177215189873	1.58	1.161764705882353	0.6708860759493671	1.2698412698412698	1.125	0.7	0.6666666666666666	1.7333333333333334	0.8271604938271605	0.8690476190476191	1.625	0.6484375	0.6102941176470589	1.095890410958904	0.8227848101265823	0.9125	1.2950819672131149	0.5512820512820513	0.9759036144578314	0.9759036144578314	0.6153846153846154	0.9759036144578314	0.8780487804878049	0.4238095238095238	0.7804878048780488	0.9512195121951219	0.6974789915966386	0.9101123595505618	0.242535625036333	0.8118811881188119	0.04173535965363928	0.9411764705882353	0.7592592592592593	0.7321428571428571	1.813953488372093	0.6986408455519023	1.1837120956245684
0.7901234567901234	0.875	1.6	1.1764705882352942	0.675	1.2857142857142858	1.1388888888888888	0.7083333333333334	0.6625	1.7777777777777777	0.8292682926829268	0.8705882352941177	1.6458333333333333	0.65625	0.625	1.1232876712328768	0.8125	0.9146341463414634	1.3114754098360655	0.5569620253164557	0.9761904761904762	0.9764705882352941	0.620253164556962	0.9761904761904762	0.8809523809523809	0.42857142857142855	0.7738095238095238	0.9404761904761905	0.7058823529411765	0.9111111111111111	0.242535625036333	0.8316831683168316	0.04251700419576261	0.9411764705882353	0.7777777777777778	0.75	1.8372093023255813	0.6986408455519023	1.1837120956245684
0.7926829268292683	0.8658536585365854	1.62	1.2058823529411764	0.6666666666666666	1.3015873015873016	1.1527777777777777	0.725	0.654320987654321	1.8	0.8192771084337349	0.8735632183908046	1.6666666666666667	0.671875	0.6323529411764706	1.1369863013698631	0.8148148148148148	0.9156626506024096	1.3278688524590163	0.5625	0.9767441860465116	0.9767441860465116	0.6125	0.9767441860465116	0.8823529411764706	0.4380952380952381	0.7647058823529411	0.9411764705882353	0.7226890756302521	0.9130434782608695	0.242535625036333	0.8415841584158416	0.04331328783996393	0.9411764705882353	0.7870370370370371	0.7589285714285714	1.8604651162790697	0.6986408455519023	1.1837120956245684
0.7951807228915663	0.8674698795180723	1.64	1.2205882352941178	0.6707317073170732	1.3174603174603174	1.1666666666666667	0.7333333333333333	0.6463414634146342	1.8222222222222222	0.8214285714285714	0.875	1.7083333333333333	0.6875	0.6470588235294118	1.1506849315068493	0.7951807228915663	0.9166666666666666	1.360655737704918	0.573170731707317	0.9772727272727273	0.9772727272727273	0.6097560975609756	0.9655172413793104	0.8837209302325582	0.44761904761904764	0.7701149425287356	0.9418604651162791	0.7310924369747899	0.9148936170212766	0.242535625036333	0.8514851485148515	0.04412448475602001	0.9411764705882353	0.7962962962962963	0.7767857142857143	1.9069767441860466	0.6986408455519023	1.1837120956245684
0.8	0.8690476190476191	1.66	1.2352941176470589	0.6746987951807228	1.3492063492063493	1.1944444444444444	0.75	0.6385542168674698	1.8444444444444446	0.813953488372093	0.8777777777777778	1.7291666666666667	0.6953125	0.6617647058823529	1.178082191780822	0.7857142857142857	0.9069767441860465	1.3770491803278688	0.5783132530120482	0.9775280898876404	0.9777777777777777	0.6144578313253012	0.9662921348314607	0.875	0.45714285714285713	0.7613636363636364	0.9318181818181818	0.7478991596638656	0.9166666666666666	0.2642970699354622	0.8712871287128713	0.04495087424852171	0.9117647058823529	0.8148148148148148	0.7857142857142857	1.930232558139535	0.6474676359468907	1.1760617758178151
0.7906976744186046	0.8604651162790697	1.7	1.2647058823529411	0.6588235294117647	1.3650793650793651	1.2083333333333333	0.7583333333333333	0.6428571428571429	1.8666666666666667	0.8160919540229885	0.8791208791208791	1.75	0.7109375	0.6691176470588235	1.1917808219178083	0.7764705882352941	0.896551724137931	1.3934426229508197	0.5833333333333334	0.978021978021978	0.978021978021978	0.6190476190476191	0.967032967032967	0.8764044943820225	0.4666666666666667	0.7555555555555555	0.9222222222222223	0.7647058823529411	0.9183673469387755	0.2642970699354622	0.8811881188118812	0.045792740853041664	0.9117647058823529	0.8333333333333334	0.8035714285714286	1.9534883720930232	0.6474676359468907	1.1760617758178151
0.7816091954022989	0.8620689655172413	1.72	1.2794117647058822	0.6511627906976745	1.380952380952381	1.2361111111111112	0.775	0.6352941176470588	1.8888888888888888	0.8202247191011236	0.8709677419354839	1.7708333333333333	0.71875	0.6838235294117647	1.2191780821917808	0.7790697674418605	0.898876404494382	1.4098360655737705	0.5882352941176471	0.9782608695652174	0.978494623655914	0.611764705882353	0.967391304347826	0.8681318681318682	0.47619047619047616	0.7472527472527473	0.9230769230769231	0.773109243697479	0.92	0.2642970699354622	0.900990099009901	0.04665037443410335	0.9117647058823529	0.8425925925925926	0.8125	1.9767441860465116	0.6474676359468907	1.1760617758178151
0.7752808988764045	0.8522727272727273	1.74	1.2941176470588236	0.6551724137931034	1.4126984126984128	1.25	0.7916666666666666	0.627906976744186	1.9111111111111112	0.8222222222222222	0.8631578947368421	1.7916666666666667	0.734375	0.6985294117647058	1.2328767123287672	0.7727272727272727	0.8888888888888888	1.4426229508196722	0.5930232558139535	0.9787234042553191	0.9789473684210527	0.6046511627906976	0.9574468085106383	0.8709677419354839	0.4857142857142857	0.7526881720430108	0.9139784946236559	0.7899159663865546	0.9215686274509803	0.2642970699354622	0.9207920792079208	0.047524070284984725	0.9117647058823529	0.8611111111111112	0.8303571428571429	2.0	0.6474676359468907	1.1760617758178151
0.7777777777777778	0.8333333333333334	1.76	1.3235294117647058	0.6477272727272727	1.4285714285714286	1.2638888888888888	0.8	0.6136363636363636	1.9555555555555555	0.8131868131868132	0.8645833333333334	1.8333333333333333	0.75	0.7132352941176471	1.2465753424657535	0.7640449438202247	0.8901098901098901	1.459016393442623	0.6022727272727273	0.9791666666666666	0.979381443298969	0.5977011494252874	0.9583333333333334	0.8723404255319149	0.49523809523809526	0.7473684210526316	0.9148936170212766	0.8067226890756303	0.9230769230769231	0.2642970699354622	0.9306930693069307	0.04841412922939123	0.9117647058823529	0.8703703703703703	0.8482142857142857	2.0232558139534884	0.6474676359468907	1.1760617758178151
0.7692307692307693	0.8351648351648352	1.8	1.338235294117647	0.6333333333333333	1.4444444444444444	1.2916666666666667	0.8166666666666667	0.6067415730337079	1.9777777777777779	0.7956989247311828	0.8673469387755102	1.8541666666666667	0.765625	0.7205882352941176	1.273972602739726	0.7692307692307693	0.8817204301075269	1.4918032786885247	0.6067415730337079	0.9795918367346939	0.9795918367346939	0.5842696629213483	0.9587628865979382	0.8645833333333334	0.5047619047619047	0.75	0.9166666666666666	0.8151260504201681	0.9245283018867925	0.2642970699354622	0.9504950495049505	0.04932085772503284	0.9117647058823529	0.8888888888888888	0.8571428571428571	2.0697674418604652	0.6474676359468907	1.1760617758178151
0.7634408602150538	0.8279569892473119	1.82	1.3676470588235294	0.6373626373626373	1.4761904761904763	1.3055555555555556	0.8333333333333334	0.6	2.0	0.7978723404255319	0.87	1.875	0.7734375	0.7352941176470589	1.2876712328767124	0.7717391304347826	0.8723404255319149	1.5081967213114753	0.6111111111111112	0.9797979797979798	0.98	0.5777777777777777	0.9494949494949495	0.8469387755102041	0.5142857142857142	0.7551020408163265	0.9183673469387755	0.8319327731092437	0.9166666666666666	0.2639103878411335	0.9702970297029703	0.050244567969141174	0.9019607843137255	0.9074074074074074	0.875	2.0930232558139537	0.638050396472592	1.165871172154859
0.7553191489361702	0.8297872340425532	1.84	1.3823529411764706	0.6413043478260869	1.492063492063492	1.3333333333333333	0.85	0.5934065934065934	2.022222222222222	0.78125	0.8725490196078431	1.8958333333333333	0.7890625	0.75	1.3150684931506849	0.7741935483870968	0.8645833333333334	1.5245901639344261	0.6043956043956044	0.9801980198019802	0.9803921568627451	0.5714285714285714	0.9504950495049505	0.8484848484848485	0.5285714285714286	0.75	0.9191919191919192	0.8487394957983193	0.918918918918919	0.2639103878411335	0.9801980198019802	0.05118557800596253	0.9019607843137255	0.9166666666666666	0.8928571428571429	2.116279069767442	0.638050396472592	1.165871172154859
0.7604166666666666	0.8210526315789474	1.88	1.3970588235294117	0.648936170212766	1.5238095238095237	1.3472222222222223	0.8666666666666667	0.5806451612903226	2.066666666666667	0.7835051546391752	0.8653846153846154	1.9375	0.8046875	0.7647058823529411	1.3287671232876712	0.7789473684210526	0.865979381443299	1.5573770491803278	0.6129032258064516	0.9805825242718447	0.9807692307692307	0.5760869565217391	0.9514563106796117	0.8514851485148515	0.5380952380952381	0.7549019607843137	0.9108910891089109	0.865546218487395	0.911504424778761	0.2639103878411335	1.0	0.05214421183626427	0.9019607843137255	0.9351851851851852	0.9107142857142857	2.13953488372093	0.638050396472592	1.165871172154859
0.7525773195876289	0.8144329896907216	1.9	1.4264705882352942	0.6421052631578947	1.5396825396825398	1.375	0.875	0.5851063829787234	2.088888888888889	0.7878787878787878	0.8666666666666667	1.9583333333333333	0.8203125	0.7794117647058824	1.356164383561644	0.7708333333333334	0.8686868686868687	1.5737704918032787	0.6170212765957447	0.9809523809523809	0.9811320754716981	0.574468085106383	0.9523809523809523	0.8349514563106796	0.5476190476190477	0.7572815533980582	0.912621359223301	0.8823529411764706	0.9043478260869565	0.2639103878411335	1.0198019801980198	0.05312079952889206	0.9019607843137255	0.9537037037037037	0.9196428571428571	2.186046511627907	0.638050396472592	1.165871172154859
0.7474747474747475	0.8163265306122449	1.92	1.4411764705882353	0.6354166666666666	1.5714285714285714	1.4027777777777777	0.8916666666666667	0.5894736842105263	2.111111111111111	0.7920792079207921	0.8598130841121495	1.9791666666666667	0.8359375	0.7941176470588235	1.3835616438356164	0.7551020408163265	0.8613861386138614	1.6065573770491803	0.6210526315789474	0.9813084112149533	0.9814814814814815	0.5789473684210527	0.9528301886792453	0.8269230769230769	0.5571428571428572	0.7619047619047619	0.9142857142857143	0.8907563025210085	0.8974358974358975	0.2639103878411335	1.0297029702970297	0.0541156773344165	0.9019607843137255	0.9722222222222222	0.9375	2.2093023255813953	0.638050396472592	1.165871172154859
0.74	0.81	1.96	1.4705882352941178	0.6224489795918368	1.5873015873015872	1.4166666666666667	0.9083333333333333	0.5773195876288659	2.1555555555555554	0.7843137254901961	0.8623853211009175	2.0208333333333335	0.8515625	0.8088235294117647	1.3972602739726028	0.7575757575757576	0.8529411764705882	1.6229508196721312	0.6185567010309279	0.981651376146789	0.9818181818181818	0.5729166666666666	0.9537037037037037	0.8301886792452831	0.5714285714285714	0.7570093457943925	0.9158878504672897	0.907563025210084	0.9	0.2639103878411335	1.0495049504950495	0.05512918780090806	0.9019607843137255	0.9907407407407407	0.9553571428571429	2.2325581395348837	0.638050396472592	1.165871172154859
0.7254901960784313	0.803921568627451	1.98	1.5	0.6161616161616161	1.619047619047619	1.4444444444444444	0.925	0.5714285714285714	2.1777777777777776	0.7884615384615384	0.8648648648648649	2.0416666666666665	0.8671875	0.8235294117647058	1.4246575342465753	0.7623762376237624	0.8557692307692307	1.6557377049180328	0.6122448979591837	0.9819819819819819	0.9821428571428571	0.5670103092783505	0.9545454545454546	0.8240740740740741	0.580952380952381	0.7614678899082569	0.908256880733945	0.9243697478991597	0.9016393442622951	0.2639103878411335	1.0693069306930694	0.056161679891880444	0.9019607843137255	1.0092592592592593	0.9732142857142857	2.255813953488372	0.638050396472592	1.165871172154859
0.7184466019417476	0.8058252427184466	2.02	1.5147058823529411	0.6138613861386139	1.6349206349206349	1.4583333333333333	0.9416666666666667	0.5656565656565656	2.2	0.780952380952381	0.8584070796460177	2.0833333333333335	0.8828125	0.8382352941176471	1.4383561643835616	0.7647058823529411	0.8571428571428571	1.6721311475409837	0.61	0.9823008849557522	0.9824561403508771	0.5555555555555556	0.9553571428571429	0.8272727272727273	0.5952380952380952	0.7657657657657657	0.9090909090909091	0.9411764705882353	0.896	0.2639103878411335	1.0891089108910892	0.05721350910644282	0.9019607843137255	1.0185185185185186	0.9910714285714286	2.302325581395349	0.638050396472592	1.165871172154859
0.7047619047619048	0.7904761904761904	2.04	1.5441176470588236	0.6078431372549019	1.6666666666666667	1.4861111111111112	0.9583333333333334	0.5544554455445545	2.2444444444444445	0.7663551401869159	0.8608695652173913	2.1041666666666665	0.8984375	0.8529411764705882	1.4657534246575343	0.7596153846153846	0.8598130841121495	1.7049180327868851	0.6039603960396039	0.9826086956521739	0.9827586206896551	0.56	0.956140350877193	0.8303571428571429	0.6047619047619047	0.7610619469026548	0.8928571428571429	0.957983193277311	0.8976377952755905	0.2639103878411335	1.108910891089109	0.058285037601702235	0.9019607843137255	1.037037037037037	1.0089285714285714	2.3255813953488373	0.638050396472592	1.165871172154859
0.6981132075471698	0.7830188679245284	2.06	1.5588235294117647	0.6019417475728155	1.6825396825396826	1.5138888888888888	0.975	0.5490196078431373	2.2666666666666666	0.7614678899082569	0.8632478632478633	2.125	0.9140625	0.8676470588235294	1.4931506849315068	0.7619047619047619	0.8532110091743119	1.721311475409836	0.6078431372549019	0.9829059829059829	0.9830508474576272	0.5686274509803921	0.9568965517241379	0.8245614035087719	0.6190476190476191	0.7652173913043478	0.8947368421052632	0.9747899159663865	0.8846153846153846	0.2635864016151944	1.1287128712871286	0.059376634317458606	0.9033613445378151	1.0555555555555556	1.0267857142857142	2.372093023255814	0.6397749429226207	1.1669477461530096
0.6944444444444444	0.7685185185185185	2.1	1.588235294117647	0.6	1.7142857142857142	1.5416666666666667	1.0	0.5384615384615384	2.311111111111111	0.7657657657657657	0.8583333333333333	2.1666666666666665	0.9296875	0.8823529411764706	1.5205479452054795	0.7476635514018691	0.8378378378378378	1.7540983606557377	0.5961538461538461	0.9831932773109243	0.9833333333333333	0.5728155339805825	0.9491525423728814	0.8275862068965517	0.6285714285714286	0.7606837606837606	0.896551724137931	0.9915966386554622	0.8863636363636364	0.2635864016151944	1.1485148514851484	0.06048867510323499	0.9033613445378151	1.0740740740740742	1.0446428571428572	2.395348837209302	0.6397749429226207	1.1669477461530096
0.6909090909090909	0.7545454545454545	2.14	1.6176470588235294	0.5887850467289719	1.746031746031746	1.5555555555555556	1.0166666666666666	0.5333333333333333	2.3333333333333335	0.7678571428571429	0.860655737704918	2.1875	0.9453125	0.9044117647058824	1.5342465753424657	0.7339449541284404	0.8392857142857143	1.7868852459016393	0.5904761904761905	0.9834710743801653	0.975609756097561	0.5769230769230769	0.9504132231404959	0.8220338983050848	0.6428571428571429	0.7647058823529411	0.8983050847457628	1.0168067226890756	0.8888888888888888	0.2635864016151944	1.1683168316831682	0.06162154284768708	0.9033613445378151	1.0925925925925926	1.0625	2.4186046511627906	0.6397749429226207	1.1669477461530096
0.6936936936936937	0.7589285714285714	2.16	1.6470588235294117	0.5833333333333334	1.7619047619047619	1.5833333333333333	1.0333333333333334	0.5233644859813084	2.3777777777777778	0.7543859649122807	0.8548387096774194	2.2291666666666665	0.96875	0.9191176470588235	1.5616438356164384	0.7363636363636363	0.8333333333333334	1.8032786885245902	0.5794392523364486	0.9838709677419355	0.968	0.5754716981132075	0.9512195121951219	0.825	0.6571428571428571	0.768595041322314	0.8925619834710744	1.0336134453781514	0.8840579710144928	0.2635864016151944	1.188118811881188	0.06277562761043602	0.9033613445378151	1.1203703703703705	1.0803571428571428	2.4651162790697674	0.6397749429226207	1.1669477461530096
0.6991150442477876	0.7522123893805309	2.2	1.661764705882353	0.5818181818181818	1.7936507936507937	1.6111111111111112	1.05	0.5185185185185185	2.4	0.75	0.8571428571428571	2.25	0.984375	0.9338235294117647	1.5890410958904109	0.7232142857142857	0.8275862068965517	1.8360655737704918	0.5740740740740741	0.9841269841269841	0.968503937007874	0.5794392523364486	0.952	0.8278688524590164	0.6714285714285714	0.7642276422764228	0.8861788617886179	1.050420168067227	0.8794326241134752	0.2635864016151944	1.2079207920792079	0.06395132675637079	0.9033613445378151	1.1388888888888888	1.0982142857142858	2.488372093023256	0.6397749429226207	1.1669477461530096
0.6956521739130435	0.7391304347826086	2.22	1.6911764705882353	0.5855855855855856	1.8253968253968254	1.6388888888888888	1.0666666666666667	0.5181818181818182	2.4444444444444446	0.7542372881355932	0.8515625	2.2916666666666665	1.0	0.9558823529411765	1.6164383561643836	0.7192982456140351	0.8220338983050848	1.8688524590163935	0.5727272727272728	0.9765625	0.9615384615384616	0.5688073394495413	0.952755905511811	0.8225806451612904	0.6857142857142857	0.768	0.88	1.0672268907563025	0.8680555555555556	0.2635864016151944	1.2277227722772277	0.0651490450924653	0.9033613445378151	1.1574074074074074	1.1160714285714286	2.5348837209302326	0.6397749429226207	1.1669477461530096
0.6837606837606838	0.7264957264957265	2.26	1.7205882352941178	0.5752212389380531	1.8571428571428572	1.6666666666666667	1.0916666666666666	0.5135135135135135	2.466666666666667	0.75	0.8549618320610687	2.3125	1.0234375	0.9705882352941176	1.643835616438356	0.7130434782608696	0.825	1.8852459016393444	0.5765765765765766	0.9770992366412213	0.9621212121212122	0.5636363636363636	0.9538461538461539	0.8174603174603174	0.7	0.7578125	0.8818897637795275	1.0924369747899159	0.8707482993197279	0.2635864016151944	1.2475247524752475	0.06636919500715836	0.9033613445378151	1.1759259259259258	1.1428571428571428	2.558139534883721	0.6397749429226207	1.1669477461530096
0.6864406779661016	0.7142857142857143	2.28	1.75	0.5701754385964912	1.873015873015873	1.6944444444444444	1.1083333333333334	0.504424778761062	2.511111111111111	0.7377049180327869	0.849624060150376	2.3541666666666665	1.0390625	0.9852941176470589	1.6712328767123288	0.717948717948718	0.819672131147541	1.9180327868852458	0.5752212389380531	0.9699248120300752	0.9626865671641791	0.5535714285714286	0.9545454545454546	0.8125	0.7095238095238096	0.7615384615384615	0.875968992248062	1.1092436974789917	0.8590604026845637	0.2502041649993192	1.2673267326732673	0.06761219661234374	0.9142156862745098	1.1944444444444444	1.1607142857142858	2.604651162790698	0.6640115212751906	1.1644198512738289
0.675	0.7024793388429752	2.32	1.7794117647058822	0.5689655172413793	1.9047619047619047	1.7083333333333333	1.125	0.5	2.533333333333333	0.7317073170731707	0.8518518518518519	2.3958333333333335	1.0546875	1.0073529411764706	1.6986301369863013	0.7142857142857143	0.8145161290322581	1.9508196721311475	0.5652173913043478	0.9703703703703703	0.9635036496350365	0.5575221238938053	0.9552238805970149	0.7938931297709924	0.7285714285714285	0.7651515151515151	0.8787878787878788	1.1260504201680672	0.8496732026143791	0.2502041649993192	1.297029702970297	0.06887847788801973	0.9142156862745098	1.2222222222222223	1.1785714285714286	2.627906976744186	0.6640115212751906	1.1644198512738289
0.6721311475409836	0.7049180327868853	2.36	1.7941176470588236	0.559322033898305	1.9365079365079365	1.7361111111111112	1.15	0.5	2.577777777777778	0.728	0.8478260869565217	2.4166666666666665	1.078125	1.0220588235294117	1.726027397260274	0.71900826446281	0.8015873015873016	1.9836065573770492	0.5689655172413793	0.9710144927536232	0.9640287769784173	0.5652173913043478	0.9562043795620438	0.7894736842105263	0.7428571428571429	0.762962962962963	0.8805970149253731	1.1512605042016806	0.8461538461538461	0.2502041649993192	1.316831683168317	0.07016847482964758	0.9142156862745098	1.2407407407407407	1.2053571428571428	2.6744186046511627	0.6640115212751906	1.1644198512738289
0.6612903225806451	0.6935483870967742	2.38	1.8235294117647058	0.5546218487394958	1.9682539682539681	1.7638888888888888	1.1666666666666667	0.5042735042735043	2.6	0.7165354330708661	0.8428571428571429	2.4583333333333335	1.09375	1.0441176470588236	1.7534246575342465	0.7154471544715447	0.796875	2.0163934426229506	0.5677966101694916	0.9714285714285714	0.9647887323943662	0.5641025641025641	0.9568345323741008	0.7925925925925926	0.7571428571428571	0.7591240875912408	0.8823529411764706	1.1680672268907564	0.8490566037735849	0.2502041649993192	1.3366336633663367	0.07148263159826979	0.9142156862745098	1.2592592592592593	1.2232142857142858	2.7209302325581395	0.6640115212751906	1.1644198512738289
0.6507936507936508	0.6825396825396826	2.42	1.8529411764705883	0.5454545454545454	2.0	1.7916666666666667	1.1916666666666667	0.5042016806722689	2.6444444444444444	0.7054263565891473	0.8391608391608392	2.5	1.1171875	1.0661764705882353	1.7808219178082192	0.717741935483871	0.7923076923076923	2.0327868852459017	0.5666666666666667	0.972027972027972	0.9586206896551724	0.5677966101694916	0.9507042253521126	0.7956204379562044	0.7714285714285715	0.7553956834532374	0.8848920863309353	1.1932773109243697	0.8395061728395061	0.2502041649993192	1.3564356435643565	0.07282140067344003	0.9142156862745098	1.287037037037037	1.2410714285714286	2.744186046511628	0.6640115212751906	1.1644198512738289
0.640625	0.6796875	2.46	1.8823529411764706	0.5447154471544715	2.0317460317460316	1.8333333333333333	1.2166666666666666	0.5041322314049587	2.688888888888889	0.7121212121212122	0.821917808219178	2.5208333333333335	1.140625	1.0808823529411764	1.8082191780821917	0.7063492063492064	0.7878787878787878	2.0655737704918034	0.5702479338842975	0.9726027397260274	0.9591836734693877	0.5666666666666667	0.9513888888888888	0.7928571428571428	0.7857142857142857	0.7535211267605634	0.8794326241134752	1.2100840336134453	0.8424242424242424	0.2502041649993192	1.386138613861386	0.07418524300901712	0.9142156862745098	1.3055555555555556	1.2678571428571428	2.7906976744186047	0.6640115212751906	1.1644198512738289
0.6384615384615384	0.676923076923077	2.5	1.911764705882353	0.536	2.0634920634920637	1.8611111111111112	1.2333333333333334	0.4959349593495935	2.7333333333333334	0.7014925373134329	0.8243243243243243	2.5625	1.15625	1.1029411764705883	1.8356164383561644	0.703125	0.7835820895522388	2.098360655737705	0.5609756097560976	0.972972972972973	0.96	0.5702479338842975	0.9523809523809523	0.7887323943661971	0.8047619047619048	0.75	0.8819444444444444	1.2352941176470589	0.8461538461538461	0.25009076057659685	1.4059405940594059	0.07557462819187692	0.9150326797385621	1.3333333333333333	1.2857142857142858	2.813953488372093	0.6649419191619652	1.165123440315159
0.6287878787878788	0.6666666666666666	2.54	1.9411764705882353	0.5354330708661418	2.0952380952380953	1.8888888888888888	1.2583333333333333	0.49193548387096775	2.7555555555555555	0.6911764705882353	0.8278145695364238	2.6041666666666665	1.1796875	1.125	1.8630136986301369	0.7	0.7867647058823529	2.1311475409836067	0.56	0.9735099337748344	0.954248366013072	0.5691056910569106	0.9530201342281879	0.7793103448275862	0.819047619047619	0.7482993197278912	0.8835616438356164	1.2521008403361344	0.8488372093023255	0.25009076057659685	1.4356435643564356	0.07699003460359638	0.9150326797385621	1.3518518518518519	1.3125	2.86046511627907	0.6649419191619652	1.165123440315159
0.6194029850746269	0.664179104477612	2.56	1.9705882352941178	0.53125	2.126984126984127	1.9166666666666667	1.2833333333333334	0.49206349206349204	2.8	0.6956521739130435	0.8246753246753247	2.6458333333333335	1.203125	1.1470588235294117	1.8904109589041096	0.7045454545454546	0.7898550724637681	2.1639344262295084	0.5590551181102362	0.974025974025974	0.9551282051282052	0.568	0.9539473684210527	0.7755102040816326	0.8380952380952381	0.74	0.8791946308724832	1.2773109243697478	0.8522727272727273	0.25009076057659685	1.4554455445544554	0.07843194958516621	0.9150326797385621	1.3796296296296295	1.3392857142857142	2.9069767441860463	0.6649419191619652	1.165123440315159
0.6176470588235294	0.656934306569343	2.6	2.014705882352941	0.5230769230769231	2.1587301587301586	1.9444444444444444	1.3	0.4921875	2.8444444444444446	0.7	0.8269230769230769	2.6666666666666665	1.21875	1.1691176470588236	1.917808219178082	0.7014925373134329	0.7857142857142857	2.19672131147541	0.5625	0.9743589743589743	0.9559748427672956	0.5590551181102362	0.9483870967741935	0.78	0.8523809523809524	0.7368421052631579	0.8807947019867549	1.3025210084033614	0.8547486033519553	0.25009076057659685	1.4851485148514851	0.07990086960478779	0.9150326797385621	1.3981481481481481	1.3571428571428572	2.953488372093023	0.6649419191619652	1.165123440315159
0.6159420289855072	0.6474820143884892	2.64	2.0441176470588234	0.5227272727272727	2.1904761904761907	1.9722222222222223	1.325	0.4846153846153846	2.888888888888889	0.704225352112676	0.8301886792452831	2.7083333333333335	1.2421875	1.1911764705882353	1.9589041095890412	0.6985294117647058	0.7762237762237763	2.2295081967213113	0.5538461538461539	0.9748427672955975	0.9567901234567902	0.5546875	0.9493670886075949	0.7697368421052632	0.8714285714285714	0.7290322580645161	0.8831168831168831	1.3277310924369747	0.8579234972677595	0.25212423595490785	1.504950495049505	0.08139730042881314	0.9003267973856209	1.4259259259259258	1.3839285714285714	2.9767441860465116	0.6482025614307131	1.1524510333405287
0.6071428571428571	0.6382978723404256	2.68	2.073529411764706	0.5298507462686567	2.2222222222222223	2.013888888888889	1.35	0.48091603053435117	2.911111111111111	0.696551724137931	0.8333333333333334	2.75	1.265625	1.213235294117647	1.9863013698630136	0.7028985507246377	0.7793103448275862	2.262295081967213	0.5454545454545454	0.9753086419753086	0.9575757575757575	0.5461538461538461	0.95	0.7612903225806451	0.8857142857142857	0.7215189873417721	0.8789808917197452	1.3445378151260505	0.8548387096774194	0.25212423595490785	1.5346534653465347	0.08292175729588618	0.9003267973856209	1.4537037037037037	1.4107142857142858	3.0232558139534884	0.6482025614307131	1.1524510333405287
0.6126760563380281	0.6293706293706294	2.72	2.1029411764705883	0.5294117647058824	2.253968253968254	2.0416666666666665	1.375	0.48120300751879697	2.9555555555555557	0.7006802721088435	0.8242424242424242	2.7916666666666665	1.2890625	1.2352941176470589	2.0136986301369864	0.7	0.7755102040816326	2.2950819672131146	0.5447761194029851	0.9757575757575757	0.9583333333333334	0.5454545454545454	0.950920245398773	0.7531645569620253	0.9047619047619048	0.7080745341614907	0.8742138364779874	1.3697478991596639	0.8421052631578947	0.19768368640148595	1.5643564356435644	0.08447476509434541	0.9156862745098039	1.4722222222222223	1.4375	3.0697674418604652	0.718002588108318	1.11336996091129
0.6111111111111112	0.6275862068965518	2.76	2.1323529411764706	0.5217391304347826	2.2857142857142856	2.0694444444444446	1.4	0.4740740740740741	3.0	0.6912751677852349	0.8214285714285714	2.8333333333333335	1.3125	1.2573529411764706	2.0547945205479454	0.7062937062937062	0.76	2.3442622950819674	0.5441176470588235	0.9761904761904762	0.9590643274853801	0.5373134328358209	0.9518072289156626	0.75625	0.9238095238095239	0.7055214723926381	0.8641975308641975	1.3949579831932772	0.8402061855670103	0.19768368640148595	1.5841584158415842	0.0860568585429492	0.9156862745098039	1.5	1.4553571428571428	3.116279069767442	0.718002588108318	1.11336996091129
0.6054421768707483	0.6216216216216216	2.8	2.176470588235294	0.5214285714285715	2.3333333333333335	2.111111111111111	1.425	0.48175182481751827	3.0444444444444443	0.6842105263157895	0.8245614035087719	2.875	1.3359375	1.2794117647058822	2.0821917808219177	0.7034482758620689	0.756578947368421	2.377049180327869	0.5434782608695652	0.9766081871345029	0.9597701149425287	0.5367647058823529	0.9467455621301775	0.754601226993865	0.9428571428571428	0.7048192771084337	0.8606060606060606	1.4201680672268908	0.8434343434343434	0.19768368640148595	1.613861386138614	0.08766858237498548	0.9156862745098039	1.5277777777777777	1.4821428571428572	3.1627906976744184	0.718002588108318	1.11336996091129
0.610738255033557	0.6133333333333333	2.84	2.2058823529411766	0.5211267605633803	2.365079365079365	2.138888888888889	1.45	0.4748201438848921	3.088888888888889	0.6818181818181818	0.8160919540229885	2.9166666666666665	1.359375	1.3014705882352942	2.1095890410958904	0.7006802721088435	0.7597402597402597	2.4098360655737703	0.5428571428571428	0.9770114942528736	0.96045197740113	0.5328467153284672	0.9476744186046512	0.7409638554216867	0.9619047619047619	0.7041420118343196	0.8511904761904762	1.4453781512605042	0.8465346534653465	0.19207650130336396	1.6435643564356435	0.08931049152582998	0.9205882352941177	1.5555555555555556	1.5089285714285714	3.186046511627907	0.7285117339907538	1.1126647365974818
0.609271523178808	0.6118421052631579	2.88	2.235294117647059	0.5208333333333334	2.3968253968253967	2.1805555555555554	1.475	0.475177304964539	3.1333333333333333	0.6815286624203821	0.807909604519774	2.9583333333333335	1.390625	1.3235294117647058	2.1506849315068495	0.697986577181208	0.7515923566878981	2.442622950819672	0.5352112676056338	0.9775280898876404	0.9555555555555556	0.5323741007194245	0.9485714285714286	0.7337278106508875	0.9809523809523809	0.7093023255813954	0.8538011695906432	1.4705882352941178	0.8446601941747572	0.19207650130336396	1.6732673267326732	0.09098315132401691	0.9205882352941177	1.5833333333333333	1.5357142857142858	3.2325581395348837	0.7285117339907538	1.1126647365974818
0.6078431372549019	0.6	2.92	2.2794117647058822	0.5136986301369864	2.4285714285714284	2.2083333333333335	1.5	0.46853146853146854	3.1777777777777776	0.6792452830188679	0.8055555555555556	3.0	1.4140625	1.3529411764705883	2.1780821917808217	0.6842105263157895	0.7484276729559748	2.4918032786885247	0.5347222222222222	0.9779005524861878	0.9510869565217391	0.5390070921985816	0.9497206703910615	0.7267441860465116	1.0	0.7085714285714285	0.8563218390804598	1.504201680672269	0.8380952380952381	0.19202824812961178	1.702970297029703	0.09268713768588831	0.9211229946524064	1.6111111111111112	1.5625	3.2790697674418605	0.7290947465227946	1.1131512427820183
0.6089743589743589	0.5923566878980892	2.96	2.3088235294117645	0.5135135135135135	2.4761904761904763	2.25	1.5333333333333334	0.46206896551724136	3.2222222222222223	0.6666666666666666	0.7989130434782609	3.0416666666666665	1.4375	1.375	2.219178082191781	0.6753246753246753	0.7407407407407407	2.5245901639344264	0.5273972602739726	0.9728260869565217	0.9518716577540107	0.5454545454545454	0.945054945054945	0.7257142857142858	1.0238095238095237	0.6966292134831461	0.8418079096045198	1.5294117647058822	0.8418604651162791	0.19202824812961178	1.7326732673267327	0.09442303731388849	0.9211229946524064	1.6388888888888888	1.5892857142857142	3.3255813953488373	0.7290947465227946	1.1131512427820183
0.6075949367088608	0.5875	3.0	2.3529411764705883	0.5066666666666667	2.507936507936508	2.2777777777777777	1.5583333333333333	0.46258503401360546	3.2666666666666666	0.6646341463414634	0.8021390374331551	3.0833333333333335	1.46875	1.4044117647058822	2.2465753424657535	0.6666666666666666	0.7378048780487805	2.557377049180328	0.527027027027027	0.9680851063829787	0.9424083769633508	0.5448275862068965	0.9459459459459459	0.7191011235955056	1.042857142857143	0.6978021978021978	0.8388888888888889	1.5546218487394958	0.8310502283105022	0.19202824812961178	1.7623762376237624	0.09619144789857294	0.9211229946524064	1.6666666666666667	1.625	3.372093023255814	0.7290947465227946	1.1131512427820183
0.5962732919254659	0.5925925925925926	3.04	2.3823529411764706	0.5	2.5555555555555554	2.3194444444444446	1.5833333333333333	0.4563758389261745	3.311111111111111	0.6526946107784432	0.8	3.125	1.4921875	1.4264705882352942	2.287671232876712	0.6666666666666666	0.7245508982035929	2.6065573770491803	0.5266666666666666	0.9685863874345549	0.9432989690721649	0.54421768707483	0.9468085106382979	0.7182320441988951	1.061904761904762	0.6972972972972973	0.8360655737704918	1.5798319327731092	0.8340807174887892	0.19202824812961178	1.7920792079207921	0.09799297832439986	0.9211229946524064	1.6944444444444444	1.6517857142857142	3.4186046511627906	0.7290947465227946	1.1131512427820183
0.5950920245398773	0.5878787878787879	3.1	2.426470588235294	0.49032258064516127	2.5873015873015874	2.3472222222222223	1.6166666666666667	0.4503311258278146	3.3555555555555556	0.6449704142011834	0.788659793814433	3.1666666666666665	1.515625	1.4558823529411764	2.328767123287671	0.6645962732919255	0.711764705882353	2.639344262295082	0.5197368421052632	0.9690721649484536	0.9444444444444444	0.5436241610738255	0.9479166666666666	0.717391304347826	1.0857142857142856	0.7021276595744681	0.8387096774193549	1.6134453781512605	0.8245614035087719	0.19202824812961178	1.8217821782178218	0.09982824887937632	0.9211229946524064	1.7222222222222223	1.6785714285714286	3.4651162790697674	0.7290947465227946	1.1131512427820183
0.5903614457831325	0.5808383233532934	3.14	2.4558823529411766	0.4840764331210191	2.634920634920635	2.388888888888889	1.6416666666666666	0.45751633986928103	3.4	0.6395348837209303	0.7868020304568528	3.2083333333333335	1.546875	1.4779411764705883	2.356164383561644	0.656441717791411	0.7034883720930233	2.6721311475409837	0.5194805194805194	0.9646464646464646	0.945273631840796	0.543046357615894	0.9487179487179487	0.7165775401069518	1.1095238095238096	0.7015706806282722	0.8263157894736842	1.638655462184874	0.8197424892703863	0.190871111082195	1.8514851485148516	0.10169789146863067	0.9196078431372549	1.7592592592592593	1.7053571428571428	3.511627906976744	0.7287367320550598	1.1104789542194498
0.5833333333333334	0.5764705882352941	3.18	2.5	0.4779874213836478	2.6666666666666665	2.4305555555555554	1.675	0.45806451612903226	3.4444444444444446	0.6342857142857142	0.7910447761194029	3.2708333333333335	1.578125	1.5073529411764706	2.3972602739726026	0.6506024096385542	0.6971428571428572	2.721311475409836	0.5159235668789809	0.9603960396039604	0.9414634146341463	0.5359477124183006	0.949748743718593	0.7068062827225131	1.1285714285714286	0.6923076923076923	0.8238341968911918	1.6722689075630253	0.810126582278481	0.190871111082195	1.891089108910891	0.10360254983198502	0.9196078431372549	1.787037037037037	1.7410714285714286	3.558139534883721	0.7287367320550598	1.1104789542194498
0.5789473684210527	0.5664739884393064	3.22	2.5441176470588234	0.4782608695652174	2.7142857142857144	2.4722222222222223	1.7	0.4585987261146497	3.488888888888889	0.6292134831460674	0.7941176470588235	3.3125	1.6015625	1.536764705882353	2.4383561643835616	0.6488095238095238	0.6910112359550562	2.7540983606557377	0.5094339622641509	0.9609756097560975	0.9425837320574163	0.5384615384615384	0.9504950495049505	0.711340206185567	1.1523809523809523	0.6868686868686869	0.826530612244898	1.6974789915966386	0.8099173553719008	0.20190069065976193	1.9207920792079207	0.10554287976560206	0.9166666666666666	1.8148148148148149	1.7678571428571428	3.627906976744186	0.7147659760069047	1.1185673573264285
0.5780346820809249	0.5714285714285714	3.28	2.573529411764706	0.47560975609756095	2.746031746031746	2.5	1.7333333333333334	0.45625	3.5555555555555554	0.6222222222222222	0.7980769230769231	3.3541666666666665	1.6328125	1.5661764705882353	2.4794520547945207	0.6374269005847953	0.6850828729281768	2.80327868852459	0.5031055900621118	0.9617224880382775	0.9342723004694836	0.5379746835443038	0.9466019417475728	0.7055837563451777	1.1761904761904762	0.6831683168316832	0.82	1.73109243697479	0.8016194331983806	0.20190069065976193	1.9504950495049505	0.10751954934778375	0.9166666666666666	1.8518518518518519	1.8035714285714286	3.6744186046511627	0.7147659760069047	1.1185673573264285
0.5795454545454546	0.5730337078651685	3.32	2.6176470588235294	0.46987951807228917	2.7936507936507935	2.5416666666666665	1.7666666666666666	0.4567901234567901	3.6	0.6174863387978142	0.7971698113207547	3.3958333333333335	1.6640625	1.5955882352941178	2.5205479452054793	0.6264367816091954	0.6793478260869565	2.8524590163934427	0.49693251533742333	0.9577464788732394	0.9216589861751152	0.53125	0.9476190476190476	0.7014925373134329	1.2	0.6829268292682927	0.8226600985221675	1.7647058823529411	0.7936507936507936	0.20075459675651816	1.99009900990099	0.10953323916899815	0.9148632697226047	1.8796296296296295	1.8303571428571428	3.7209302325581395	0.7141086729660865	1.1156178664791228
0.5865921787709497	0.56353591160221	3.38	2.661764705882353	0.46153846153846156	2.8412698412698414	2.5833333333333335	1.8	0.45121951219512196	3.6444444444444444	0.6129032258064516	0.7962962962962963	3.4583333333333335	1.6953125	1.625	2.5616438356164384	0.6306818181818182	0.6684491978609626	2.8852459016393444	0.4939759036144578	0.9585253456221198	0.9230769230769231	0.5246913580246914	0.9436619718309859	0.696078431372549	1.223809523809524	0.6746411483253588	0.8067632850241546	1.7899159663865547	0.7821011673151751	0.19854236703191425	2.01980198019802	0.1115846425662148	0.917804446193193	1.9166666666666667	1.8660714285714286	3.7674418604651163	0.7192620791612787	1.1163468132251073
0.5934065934065934	0.5597826086956522	3.42	2.7058823529411766	0.45614035087719296	2.888888888888889	2.625	1.825	0.4457831325301205	3.688888888888889	0.6031746031746031	0.7945205479452054	3.5	1.7265625	1.6544117647058822	2.6027397260273974	0.6201117318435754	0.6578947368421053	2.9344262295081966	0.4880952380952381	0.9592760180995475	0.9244444444444444	0.5304878048780488	0.9447004608294931	0.6971153846153846	1.2476190476190476	0.6713615023474179	0.8009478672985783	1.8235294117647058	0.7786259541984732	0.19854236703191425	2.0594059405940595	0.11367446586162898	0.917804446193193	1.9537037037037037	1.9017857142857142	3.813953488372093	0.7192620791612787	1.1163468132251073
0.5869565217391305	0.5561497326203209	3.46	2.75	0.4508670520231214	2.9206349206349205	2.6666666666666665	1.8583333333333334	0.4378698224852071	3.7555555555555555	0.59375	0.7937219730941704	3.5625	1.7578125	1.6838235294117647	2.643835616438356	0.6263736263736264	0.6476683937823834	2.9836065573770494	0.47953216374269003	0.96	0.925764192139738	0.5389221556886228	0.9366515837104072	0.6872037914691943	1.276190476190476	0.6712962962962963	0.7897196261682243	1.8571428571428572	0.7798507462686567	0.19856493159908825	2.089108910891089	0.11580342860585632	0.9179110105580693	1.9814814814814814	1.9285714285714286	3.883720930232558	0.7193460789589811	1.1164759421571575
0.5828877005347594	0.5502645502645502	3.52	2.7794117647058822	0.4602272727272727	2.9682539682539684	2.7083333333333335	1.8916666666666666	0.4327485380116959	3.8	0.5846153846153846	0.788546255506608	3.6041666666666665	1.7890625	1.713235294117647	2.684931506849315	0.625	0.6377551020408163	3.0163934426229506	0.4797687861271676	0.9606986899563319	0.927038626609442	0.5384615384615384	0.9377777777777778	0.6837209302325581	1.3	0.6681818181818182	0.7844036697247706	1.8907563025210083	0.7765567765567766	0.19833448505118195	2.128712871287129	0.1179722638256827	0.9185574229691876	2.0185185185185186	1.9642857142857142	3.9302325581395348	0.7202229379180056	1.1168919080203696
0.5789473684210527	0.5520833333333334	3.58	2.823529411764706	0.4581005586592179	3.015873015873016	2.75	1.925	0.4277456647398844	3.8444444444444446	0.5808080808080808	0.7835497835497836	3.6458333333333335	1.8203125	1.7426470588235294	2.7260273972602738	0.6203208556149733	0.628140703517588	3.0655737704918034	0.4742857142857143	0.9570815450643777	0.9282700421940928	0.5380116959064327	0.9344978165938864	0.6757990867579908	1.3285714285714285	0.6607142857142857	0.7792792792792793	1.9243697478991597	0.7670250896057348	0.19727133528524468	2.1683168316831685	0.1201817182764541	0.9206162464985994	2.0555555555555554	2.0	3.9767441860465116	0.7233449112133548	1.117887581783844
0.5751295336787565	0.5487179487179488	3.62	2.8676470588235294	0.4530386740331492	3.0634920634920637	2.8055555555555554	1.9666666666666666	0.42045454545454547	3.911111111111111	0.5742574257425742	0.7838983050847458	3.7083333333333335	1.8515625	1.7794117647058822	2.767123287671233	0.6210526315789474	0.6188118811881188	3.1147540983606556	0.47191011235955055	0.9578059071729957	0.9214876033057852	0.5344827586206896	0.927038626609442	0.6756756756756757	1.3523809523809525	0.6491228070175439	0.7699115044247787	1.9579831932773109	0.7605633802816901	0.19727133528524468	2.198019801980198	0.1224325526991928	0.9206162464985994	2.0925925925925926	2.0357142857142856	4.046511627906977	0.7233449112133548	1.117887581783844
0.5714285714285714	0.5454545454545454	3.68	2.911764705882353	0.44565217391304346	3.111111111111111	2.8472222222222223	2.0	0.42134831460674155	3.9555555555555557	0.5707317073170731	0.7833333333333333	3.7708333333333335	1.890625	1.8088235294117647	2.808219178082192	0.6113989637305699	0.6146341463414634	3.1639344262295084	0.4696132596685083	0.9545454545454546	0.9227642276422764	0.5284090909090909	0.9282700421940928	0.672566371681416	1.380952380952381	0.6422413793103449	0.7739130434782608	1.9915966386554622	0.7620689655172413	0.1972908835989698	2.237623762376238	0.12472554208252992	0.9207067442361561	2.1296296296296298	2.0714285714285716	4.093023255813954	0.7234158606371863	1.1179976278351258
0.5678391959798995	0.5396039603960396	3.72	2.9705882352941178	0.44623655913978494	3.1587301587301586	2.888888888888889	2.033333333333333	0.4198895027624309	4.022222222222222	0.5673076923076923	0.7827868852459017	3.8125	1.921875	1.8455882352941178	2.863013698630137	0.6071428571428571	0.6076555023923444	3.2131147540983607	0.4644808743169399	0.9512195121951219	0.9203187250996016	0.5280898876404494	0.9256198347107438	0.6652173913043479	1.4095238095238096	0.6313559322033898	0.7692307692307693	2.033613445378151	0.7567567567567568	0.20475349920438204	2.277227722772277	0.1270614759295426	0.9193061840120663	2.1666666666666665	2.107142857142857	4.1395348837209305	0.7145526848076843	1.1240596832164484
0.5643564356435643	0.5365853658536586	3.78	3.014705882352941	0.4444444444444444	3.2063492063492065	2.9305555555555554	2.075	0.41530054644808745	4.066666666666666	0.5592417061611374	0.7791164658634538	3.875	1.9609375	1.8823529411764706	2.904109589041096	0.6030150753768844	0.5990566037735849	3.262295081967213	0.46236559139784944	0.952191235059761	0.921875	0.5248618784530387	0.9227642276422764	0.6581196581196581	1.438095238095238	0.625	0.7689075630252101	2.0672268907563027	0.7516556291390728	0.20477215336523474	2.3168316831683167	0.12944115852958935	0.9193899782135077	2.2037037037037037	2.142857142857143	4.209302325581396	0.7146178248482729	1.1241621315787425
0.5609756097560976	0.5336538461538461	3.84	3.0588235294117645	0.4375	3.253968253968254	2.986111111111111	2.1083333333333334	0.40860215053763443	4.133333333333334	0.5488372093023256	0.7707509881422925	3.9166666666666665	1.9921875	1.911764705882353	2.9452054794520546	0.6039603960396039	0.5953488372093023	3.3114754098360657	0.4574468085106383	0.9490196078431372	0.9192307692307692	0.5191256830601093	0.924	0.6596638655462185	1.4666666666666666	0.6163265306122448	0.7603305785123967	2.100840336134454	0.75	0.20477215336523474	2.3564356435643563	0.13186540923523654	0.9193899782135077	2.240740740740741	2.1875	4.255813953488372	0.7146178248482729	1.1241621315787425
0.5528846153846154	0.5355450236966824	3.9	3.1029411764705883	0.441025641025641	3.3015873015873014	3.0277777777777777	2.15	0.4074074074074074	4.2	0.5412844036697247	0.7635658914728682	3.9791666666666665	2.03125	1.9485294117647058	3.0	0.6	0.5844748858447488	3.360655737704918	0.450261780104712	0.9461538461538461	0.9169811320754717	0.510752688172043	0.9176470588235294	0.6611570247933884	1.4952380952380953	0.6184738955823293	0.7520325203252033	2.142857142857143	0.7420382165605095	0.20360147492320144	2.396039603960396	0.1343350627443706	0.9219187675070027	2.2777777777777777	2.2232142857142856	4.325581395348837	0.7183172925838013	1.1255202424302042
0.5450236966824644	0.5255813953488372	3.94	3.161764705882353	0.4416243654822335	3.3492063492063493	3.0833333333333335	2.183333333333333	0.4031413612565445	4.2444444444444445	0.536036036036036	0.7595419847328244	4.041666666666667	2.0703125	1.9852941176470589	3.041095890410959	0.5961538461538461	0.5765765765765766	3.4098360655737703	0.4587628865979381	0.939622641509434	0.9185185185185185	0.5106382978723404	0.918918918918919	0.6544715447154471	1.5285714285714285	0.6126482213438735	0.7450199203187251	2.176470588235294	0.7383177570093458	0.20360147492320144	2.4356435643564356	0.13685096938759447	0.9219187675070027	2.324074074074074	2.2589285714285716	4.372093023255814	0.7183172925838013	1.1255202424302042
0.5395348837209303	0.518348623853211	4.0	3.2058823529411766	0.44	3.4126984126984126	3.125	2.225	0.4072164948453608	4.311111111111111	0.5288888888888889	0.7528089887640449	4.104166666666667	2.1015625	2.0220588235294117	3.095890410958904	0.6018957345971564	0.5707964601769911	3.459016393442623	0.4517766497461929	0.9368029739776952	0.92	0.5078534031413613	0.9166666666666666	0.649402390438247	1.5571428571428572	0.6046511627906976	0.7333333333333333	2.2184873949579833	0.72782874617737	0.20361770996524625	2.485148514851485	0.13941399542100671	0.9219912102772143	2.361111111111111	2.3035714285714284	4.441860465116279	0.718373500311968	1.1256089202424606
0.536697247706422	0.5158371040723982	4.06	3.25	0.43349753694581283	3.4603174603174605	3.1805555555555554	2.2666666666666666	0.40609137055837563	4.377777777777778	0.5240174672489083	0.75	4.145833333333333	2.140625	2.0588235294117645	3.136986301369863	0.6	0.5633187772925764	3.5245901639344264	0.45226130653266333	0.9343065693430657	0.9178571428571428	0.5	0.9107806691449815	0.6431372549019608	1.5904761904761904	0.596958174904943	0.7258687258687259	2.2605042016806722	0.7155688622754491	0.20294915215918632	2.5247524752475248	0.14202502332446304	0.9238242964528611	2.3981481481481484	2.3482142857142856	4.511627906976744	0.7208751442936748	1.1267734486120475
0.5339366515837104	0.5155555555555555	4.12	3.3088235294117645	0.42718446601941745	3.507936507936508	3.2222222222222223	2.308333333333333	0.4120603015075377	4.4222222222222225	0.5172413793103449	0.7436823104693141	4.208333333333333	2.1796875	2.0955882352941178	3.191780821917808	0.5963302752293578	0.5579399141630901	3.5737704918032787	0.44554455445544555	0.9283154121863799	0.9157894736842105	0.49489795918367346	0.9087591240875912	0.637065637065637	1.6238095238095238	0.599250936329588	0.7159090909090909	2.302521008403361	0.7126099706744868	0.2029641013681108	2.5643564356435644	0.1446849521054247	0.9238919097050585	2.4444444444444446	2.3839285714285716	4.558139534883721	0.7209278083369477	1.1268560110731694
0.5377777777777778	0.5175438596491229	4.18	3.3529411764705883	0.4258373205741627	3.5714285714285716	3.2777777777777777	2.35	0.41089108910891087	4.488888888888889	0.5127118644067796	0.7340425531914894	4.270833333333333	2.21875	2.1323529411764706	3.2465753424657535	0.5927601809954751	0.5485232067510548	3.622950819672131	0.43902439024390244	0.9190140845070423	0.9103448275862069	0.49246231155778897	0.9032258064516129	0.625	1.6571428571428573	0.5955882352941176	0.7137546468401487	2.3445378151260505	0.7097701149425287	0.17538489233941645	2.613861386138614	0.14739469760849763	0.9308947108255067	2.490740740740741	2.4285714285714284	4.627906976744186	0.7555098184860902	1.1062796031649231
0.5350877192982456	0.5129310344827587	4.24	3.411764705882353	0.42924528301886794	3.619047619047619	3.3333333333333335	2.3916666666666666	0.4097560975609756	4.555555555555555	0.5083333333333333	0.735191637630662	4.333333333333333	2.265625	2.176470588235294	3.3013698630136985	0.5866666666666667	0.5394190871369294	3.6885245901639343	0.4326923076923077	0.9103448275862069	0.9087837837837838	0.4900990099009901	0.8943661971830986	0.6156716417910447	1.6904761904761905	0.5884476534296029	0.7142857142857143	2.3865546218487395	0.7014084507042253	0.17529272491097134	2.6534653465346536	0.15015519283076786	0.9313424294448962	2.5277777777777777	2.4732142857142856	4.6976744186046515	0.7560497045339248	1.1066351543558675
0.5301724137931034	0.5084745762711864	4.3	3.4705882352941178	0.4232558139534884	3.6825396825396823	3.388888888888889	2.433333333333333	0.40384615384615385	4.622222222222222	0.5	0.7328767123287672	4.395833333333333	2.3046875	2.213235294117647	3.3424657534246576	0.5833333333333334	0.5409836065573771	3.737704918032787	0.4265402843601896	0.9084745762711864	0.9102990033222591	0.48292682926829267	0.8823529411764706	0.608058608058608	1.723809523809524	0.5815602836879432	0.7050359712230215	2.4285714285714284	0.6933701657458563	0.17530597769083767	2.702970297029703	0.15296738824304362	0.9314017273576097	2.574074074074074	2.517857142857143	4.767441860465116	0.7560957496667721	1.1067077050484473
0.5234042553191489	0.502092050209205	4.36	3.514705882352941	0.42201834862385323	3.7301587301587302	3.4305555555555554	2.475	0.4028436018957346	4.688888888888889	0.4939271255060729	0.7306397306397306	4.458333333333333	2.34375	2.2573529411764706	3.3972602739726026	0.5757575757575758	0.532258064516129	3.7868852459016393	0.4252336448598131	0.9	0.9087947882736156	0.4830917874396135	0.8775510204081632	0.5971223021582733	1.7571428571428571	0.5749128919860628	0.6996466431095406	2.4705882352941178	0.6883468834688347	0.1745670709665264	2.7524752475247523	0.15583225211711374	0.9328022875816994	2.6203703703703702	2.5625	4.813953488372093	0.7582352166151729	1.1073693585482258
0.5188284518828452	0.49382716049382713	4.42	3.573529411764706	0.416289592760181	3.7936507936507935	3.486111111111111	2.5166666666666666	0.40654205607476634	4.7555555555555555	0.4900398406374502	0.7251655629139073	4.520833333333333	2.390625	2.301470588235294	3.452054794520548	0.5702127659574469	0.5238095238095238	3.8524590163934427	0.41935483870967744	0.9019607843137255	0.9073482428115016	0.47619047619047616	0.8762541806020067	0.5901060070671378	1.7952380952380953	0.571917808219178	0.6944444444444444	2.5126050420168067	0.6843501326259946	0.17449309646235167	2.801980198019802	0.15875077085913455	0.9332019889295431	2.6666666666666665	2.607142857142857	4.883720930232558	0.7587088924671914	1.1076950853918948
0.5102880658436214	0.4898785425101215	4.48	3.6323529411764706	0.41517857142857145	3.857142857142857	3.5416666666666665	2.566666666666667	0.4009216589861751	4.822222222222222	0.4823529411764706	0.7175324675324676	4.583333333333333	2.4296875	2.338235294117647	3.506849315068493	0.5732217573221757	0.51953125	3.918032786885246	0.41363636363636364	0.8971061093247589	0.9025157232704403	0.47417840375586856	0.8688524590163934	0.5818815331010453	1.8285714285714285	0.569023569023569	0.6962457337883959	2.563025210084034	0.6796875	0.17405982697992844	2.8415841584158414	0.16172394934926154	0.9342524090976103	2.712962962962963	2.6517857142857144	4.953488372093023	0.7601925821176818	1.1083122360775388
0.508130081300813	0.4820717131474104	4.56	3.6911764705882355	0.4166666666666667	3.9047619047619047	3.5972222222222223	2.6083333333333334	0.4	4.888888888888889	0.47876447876447875	0.7124600638977636	4.645833333333333	2.4765625	2.3823529411764706	3.5616438356164384	0.5702479338842975	0.5153846153846153	3.9672131147540983	0.4125560538116592	0.8958990536277602	0.9012345679012346	0.4722222222222222	0.867741935483871	0.5753424657534246	1.8666666666666667	0.5662251655629139	0.6845637583892618	2.6050420168067228	0.6709183673469388	0.17407130409603272	2.891089108910891	0.16475281128764085	0.9343048364856779	2.759259259259259	2.6964285714285716	5.023255813953488	0.7602335323896452	1.1083761405817105
0.508	0.47843137254901963	4.62	3.75	0.4155844155844156	3.9682539682539684	3.6666666666666665	2.658333333333333	0.4080717488789238	4.955555555555556	0.4696969696969697	0.7053291536050157	4.708333333333333	2.5234375	2.426470588235294	3.6301369863013697	0.5691056910569106	0.5094339622641509	4.032786885245901	0.40707964601769914	0.8947368421052632	0.896969696969697	0.4657534246575342	0.8575949367088608	0.5805369127516778	1.9047619047619047	0.5570032573289903	0.6743421052631579	2.6554621848739495	0.665	0.18235230584058473	2.9504950495049505	0.16783839954688154	0.9325630252100839	2.814814814814815	2.7410714285714284	5.093023255813954	0.7502107193694992	1.1149153310506688
0.5039370078740157	0.47104247104247104	4.68	3.8088235294117645	0.41452991452991456	4.031746031746032	3.7222222222222223	2.7083333333333335	0.40707964601769914	5.022222222222222	0.4626865671641791	0.7015384615384616	4.791666666666667	2.5703125	2.4705882352941178	3.684931506849315	0.56	0.5018587360594795	4.098360655737705	0.4043478260869565	0.8936170212765957	0.8928571428571429	0.4594594594594595	0.8535825545171339	0.5742574257425742	1.9428571428571428	0.549520766773163	0.6666666666666666	2.697478991596639	0.6593137254901961	0.18235230584058473	3.0	0.17098177653112887	0.9325630252100839	2.861111111111111	2.794642857142857	5.162790697674419	0.7502107193694992	1.1149153310506688
0.5	0.467680608365019	4.76	3.8676470588235294	0.41596638655462187	4.095238095238095	3.7777777777777777	2.7583333333333333	0.4017467248908297	5.088888888888889	0.45588235294117646	0.6978851963746223	4.854166666666667	2.6171875	2.5220588235294117	3.73972602739726	0.5533596837944664	0.4945054945054945	4.147540983606557	0.39914163090128757	0.8865671641791045	0.880466472303207	0.4533333333333333	0.8470948012232415	0.5681818181818182	1.980952380952381	0.5440251572327044	0.6624203821656051	2.7478991596638656	0.6538461538461539	0.18236297926439504	3.0495049504950495	0.17418402454186221	0.932609710550887	2.9074074074074074	2.8392857142857144	5.232558139534884	0.750246731286492	1.114972689815282
0.5	0.46441947565543074	4.82	3.926470588235294	0.4107883817427386	4.158730158730159	3.8333333333333335	2.808333333333333	0.40086206896551724	5.155555555555556	0.4492753623188406	0.6943620178041543	4.916666666666667	2.6640625	2.5661764705882355	3.7945205479452055	0.5525291828793775	0.48736462093862815	4.213114754098361	0.3983050847457627	0.8856304985337243	0.8825214899713467	0.4473684210526316	0.8468468468468469	0.5623003194888179	2.0238095238095237	0.5370370370370371	0.65625	2.7983193277310923	0.6470588235294118	0.18232362378241446	3.099009900990099	0.17744624615054427	0.9329339844045726	2.962962962962963	2.892857142857143	5.3023255813953485	0.7506103606221581	1.1152576081869872
0.4924812030075188	0.4575645756457565	4.9	3.985294117647059	0.40408163265306124	4.222222222222222	3.9027777777777777	2.8583333333333334	0.3983050847457627	5.2444444444444445	0.4412811387900356	0.685131195335277	5.0	2.7109375	2.610294117647059	3.863013698630137	0.5517241379310345	0.4787234042553192	4.278688524590164	0.39166666666666666	0.8847262247838616	0.8816901408450705	0.44396551724137934	0.8348082595870207	0.5579937304075235	2.0619047619047617	0.5303030303030303	0.6553846153846153	2.8487394957983194	0.6466512702078522	0.18166020015425752	3.1584158415841586	0.18076956457824953	0.9348013980366922	3.009259259259259	2.9464285714285716	5.395348837209302	0.7531411978824346	1.1164615981909496
0.4888888888888889	0.45454545454545453	4.96	4.044117647058823	0.39919354838709675	4.285714285714286	3.9583333333333335	2.908333333333333	0.39748953974895396	5.311111111111111	0.4421052631578947	0.6762177650429799	5.0625	2.7578125	2.661764705882353	3.9178082191780823	0.5471698113207547	0.4755244755244755	4.344262295081967	0.39094650205761317	0.8753541076487252	0.8784530386740331	0.4425531914893617	0.8289855072463768	0.5493827160493827	2.104761904761905	0.5238095238095238	0.6435045317220544	2.899159663865546	0.6425339366515838	0.18162785111763913	3.207920792079208	0.18415512408240198	0.9350978828533009	3.064814814814815	3.0	5.465116279069767	0.7534700317356617	1.11672573397094
0.4854014598540146	0.44802867383512546	5.04	4.102941176470588	0.3968253968253968	4.349206349206349	4.027777777777778	2.9583333333333335	0.39669421487603307	5.377777777777778	0.43448275862068964	0.6732394366197183	5.145833333333333	2.8125	2.713235294117647	3.9863013698630136	0.5427509293680297	0.4742268041237113	4.409836065573771	0.38866396761133604	0.8666666666666667	0.8699186991869918	0.4369747899159664	0.8205128205128205	0.5454545454545454	2.1476190476190475	0.52046783625731	0.6320474777448071	2.9495798319327733	0.6430155210643016	0.1620604969161139	3.267326732673267	0.1876040903507566	0.940039535627771	3.1203703703703702	3.0535714285714284	5.534883720930233	0.7779790387116571	1.102100032543885
0.4856115107913669	0.44366197183098594	5.1	4.176470588235294	0.396078431372549	4.412698412698413	4.083333333333333	3.0083333333333333	0.3983739837398374	5.466666666666667	0.42857142857142855	0.6703601108033241	5.208333333333333	2.859375	2.7573529411764706	4.054794520547945	0.5421245421245421	0.46621621621621623	4.475409836065574	0.388	0.860655737704918	0.8693333333333333	0.4315352697095436	0.8123249299719888	0.5402985074626866	2.1904761904761907	0.514367816091954	0.6268221574344023	3.0	0.6347826086956522	0.16206905561250295	3.3168316831683167	0.1911176509027595	0.9400772430184194	3.175925925925926	3.107142857142857	5.604651162790698	0.7780081874059165	1.1021462986309225
0.4787234042553192	0.4375	5.18	4.235294117647059	0.38996138996138996	4.476190476190476	4.152777777777778	3.066666666666667	0.39357429718875503	5.533333333333333	0.4214046822742475	0.6657608695652174	5.291666666666667	2.9140625	2.8088235294117645	4.109589041095891	0.5379061371841155	0.46	4.540983606557377	0.38188976377952755	0.8498659517426274	0.8664921465968587	0.42857142857142855	0.8104395604395604	0.530791788856305	2.238095238095238	0.5084745762711864	0.6217765042979942	3.0588235294117645	0.6234042553191489	0.1620246534389794	3.376237623762376	0.19469701549842422	0.9403097470872407	3.2314814814814814	3.1607142857142856	5.6976744186046515	0.7782850936482613	1.1023344005262201
0.4738675958188153	0.4334470989761092	5.26	4.3088235294117645	0.3840304182509506	4.555555555555555	4.222222222222222	3.125	0.39285714285714285	5.6	0.4144736842105263	0.6586666666666666	5.354166666666667	2.96875	2.860294117647059	4.178082191780822	0.5354609929078015	0.4524590163934426	4.622950819672131	0.377431906614786	0.8447368421052631	0.8586118251928021	0.42338709677419356	0.8027027027027027	0.521613832853026	2.280952380952381	0.5055555555555555	0.6140845070422535	3.1092436974789917	0.6242171189979123	0.16203288020309803	3.4356435643564356	0.1983434165548669	0.9403456150929795	3.287037037037037	3.2142857142857144	5.767441860465116	0.7783127348898815	1.1023784952960776
0.47079037800687284	0.43434343434343436	5.34	4.367647058823529	0.3857677902621723	4.619047619047619	4.291666666666667	3.175	0.38671875	5.688888888888889	0.4077669902912621	0.6535433070866141	5.4375	3.0234375	2.9191176470588234	4.2465753424657535	0.5314685314685315	0.44516129032258067	4.688524590163935	0.3716475095785441	0.834625322997416	0.8488664987405542	0.42231075697211157	0.7931034482758621	0.5155807365439093	2.3285714285714287	0.505464480874317	0.6094182825484764	3.168067226890756	0.6196319018404908	0.16148502235953668	3.495049504950495	0.20205810957064127	0.9420634920634922	3.3425925925925926	3.267857142857143	5.837209302325581	0.7805784697039555	1.1035485144230288
0.46621621621621623	0.4304635761589404	5.4	4.4411764705882355	0.3814814814814815	4.698412698412699	4.361111111111111	3.2333333333333334	0.38461538461538464	5.777777777777778	0.40764331210191085	0.6469072164948454	5.520833333333333	3.078125	2.9705882352941178	4.315068493150685	0.5275862068965518	0.4444444444444444	4.754098360655738	0.3660377358490566	0.8350253807106599	0.8415841584158416	0.41568627450980394	0.7838541666666666	0.5069637883008357	2.376190476190476	0.5013404825737265	0.6032608695652174	3.226890756302521	0.6152304609218436	0.16086110414571228	3.5544554455445545	0.20584237355802187	0.9395385184744609	3.4074074074074074	3.330357142857143	5.930232558139535	0.7786774143287486	1.100399622620173
0.46	0.42996742671009774	5.48	4.514705882352941	0.3795620437956204	4.761904761904762	4.416666666666667	3.2916666666666665	0.3840304182509506	5.844444444444444	0.4056603773584906	0.6354430379746835	5.583333333333333	3.1328125	3.0220588235294117	4.383561643835616	0.5220338983050847	0.44375	4.836065573770492	0.3619402985074627	0.8254364089775561	0.8321167883211679	0.41472868217054265	0.782608695652174	0.5013698630136987	2.4238095238095236	0.49736842105263157	0.5989304812834224	3.2857142857142856	0.6090373280943026	0.14498899951440092	3.613861386138614	0.2096975114833832	0.9371513084812317	3.462962962962963	3.392857142857143	6.0	0.7921623089668308	1.0821403079956327
0.4524590163934426	0.42628205128205127	5.56	4.588235294117647	0.37410071942446044	4.841269841269841	4.5	3.35	0.38202247191011235	5.933333333333334	0.4012345679012346	0.6243781094527363	5.666666666666667	3.1875	3.0808823529411766	4.4520547945205475	0.5183946488294314	0.4369230769230769	4.901639344262295	0.3602941176470588	0.8186274509803921	0.8257756563245824	0.41603053435114506	0.7763819095477387	0.4946236559139785	2.4714285714285715	0.4948186528497409	0.5958005249343832	3.3445378151260505	0.6011560693641619	0.14498899951440092	3.6831683168316833	0.2136248507158256	0.9371513084812317	3.5277777777777777	3.4464285714285716	6.093023255813954	0.7921623089668308	1.0821403079956327
0.4483870967741935	0.4227129337539432	5.64	4.661764705882353	0.3723404255319149	4.920634920634921	4.569444444444445	3.408333333333333	0.3837638376383764	6.022222222222222	0.3951367781155015	0.6161369193154034	5.75	3.25	3.139705882352941	4.52054794520548	0.5131578947368421	0.4303030303030303	4.983606557377049	0.358695652173913	0.8149038461538461	0.8243559718969555	0.40977443609022557	0.7679012345679013	0.49206349206349204	2.5238095238095237	0.48854961832061067	0.5891472868217055	3.403361344537815	0.5943396226415094	0.14553022430287454	3.742574257425743	0.21762574348420435	0.9352061337355454	3.5833333333333335	3.5089285714285716	6.186046511627907	0.7896759094326709	1.08073635803842
0.45222929936305734	0.4236760124610592	5.72	4.720588235294118	0.3706293706293706	4.984126984126984	4.638888888888889	3.475	0.3795620437956204	6.088888888888889	0.39221556886227543	0.6163069544364509	5.833333333333333	3.3046875	3.198529411764706	4.589041095890411	0.5064935064935064	0.42388059701492536	5.049180327868853	0.3535714285714286	0.8108747044917257	0.8137931034482758	0.40892193308550184	0.7645631067961165	0.4883116883116883	2.5714285714285716	0.485	0.5862944162436549	3.46218487394958	0.5907407407407408	0.14447364815829328	3.8118811881188117	0.2217015673427182	0.9318477416303503	3.6481481481481484	3.5714285714285716	6.255813953488372	0.787374093472057	1.0763213897886437
0.4482758620689655	0.42201834862385323	5.8	4.8088235294117645	0.36551724137931035	5.063492063492063	4.708333333333333	3.533333333333333	0.38489208633093525	6.177777777777778	0.3864306784660767	0.6061320754716981	5.916666666666667	3.3671875	3.2573529411764706	4.671232876712328	0.4984025559105431	0.41642228739002934	5.131147540983607	0.3485915492957746	0.8004640371229699	0.8058690744920993	0.4065934065934066	0.7595238095238095	0.49104859335038364	2.623809523809524	0.47911547911547914	0.5810473815461347	3.5294117647058822	0.5843920145190563	0.14423542225177544	3.871287128712871	0.2258537256452168	0.9328779661445494	3.712962962962963	3.6339285714285716	6.348837209302325	0.788642543892774	1.0771133883963249
0.44753086419753085	0.41566265060240964	5.9	4.882352941176471	0.36271186440677966	5.142857142857143	4.791666666666667	3.6	0.3829787234042553	6.266666666666667	0.37971014492753624	0.5949074074074074	6.0	3.4296875	3.3161764705882355	4.739726027397261	0.4937106918238994	0.41040462427745666	5.213114754098361	0.3472222222222222	0.7904328018223234	0.7982261640798226	0.4007220216606498	0.7517564402810304	0.4849246231155779	2.6809523809523808	0.47342995169082125	0.5759803921568627	3.588235294117647	0.5825932504440497	0.15266460970687007	3.9405940594059405	0.23008364802839207	0.9307650029708853	3.7777777777777777	3.6964285714285716	6.441860465116279	0.7781003932640151	1.0834296126777554
0.44984802431610943	0.4124629080118694	5.98	4.955882352941177	0.3612040133779264	5.222222222222222	4.861111111111111	3.6666666666666665	0.3776223776223776	6.355555555555555	0.3742857142857143	0.5886363636363636	6.083333333333333	3.4921875	3.375	4.821917808219178	0.4891640866873065	0.40625	5.295081967213115	0.3458904109589041	0.7807606263982103	0.7886710239651417	0.40213523131672596	0.7471264367816092	0.47901234567901235	2.7333333333333334	0.476303317535545	0.5686746987951807	3.6554621848739495	0.5766550522648084	0.15227417233374707	4.00990099009901	0.23439279090401927	0.9295050887487861	3.8425925925925926	3.767857142857143	6.534883720930233	0.777230916415039	1.0817792610825332
0.4431137724550898	0.4064327485380117	6.06	5.029411764705882	0.35973597359735976	5.301587301587301	4.944444444444445	3.7333333333333334	0.3758620689655172	6.444444444444445	0.36797752808988765	0.5803571428571429	6.166666666666667	3.5546875	3.4411764705882355	4.890410958904109	0.4847560975609756	0.40336134453781514	5.377049180327869	0.34459459459459457	0.7714285714285715	0.7799145299145299	0.397887323943662	0.7404063205417607	0.47815533980582525	2.7904761904761903	0.4731934731934732	0.5616113744075829	3.722689075630252	0.5733788395904437	0.1522924535894923	4.079207920792079	0.23878263796041585	0.9297741963918434	3.9074074074074074	3.830357142857143	6.604651162790698	0.7774817428023512	1.0820666499813358
0.4424778761061947	0.40634005763688763	6.16	5.102941176470588	0.3538961038961039	5.380952380952381	5.013888888888889	3.8	0.3707482993197279	6.533333333333333	0.3628808864265928	0.5745614035087719	6.270833333333333	3.6171875	3.5	4.972602739726027	0.4804804804804805	0.39669421487603307	5.459016393442623	0.3388704318936877	0.7602591792656588	0.773109243697479	0.3923611111111111	0.7333333333333333	0.47255369928400953	2.842857142857143	0.4691075514874142	0.5558139534883721	3.7815126050420167	0.5644891122278057	0.1517754054075501	4.148514851485149	0.2432547006732932	0.9265516315103804	3.9814814814814814	3.9017857142857144	6.6976744186046515	0.7747762261028304	1.0783270369179305
0.438953488372093	0.40226628895184136	6.24	5.1911764705882355	0.34935897435897434	5.4603174603174605	5.097222222222222	3.8666666666666667	0.3724832214765101	6.622222222222222	0.35967302452316074	0.5711206896551724	6.354166666666667	3.6875	3.5661764705882355	5.054794520547945	0.47928994082840237	0.3956639566395664	5.540983606557377	0.3344262295081967	0.7478813559322034	0.7628865979381443	0.3938356164383562	0.7276688453159041	0.4647887323943662	2.9047619047619047	0.46621621621621623	0.5469107551487414	3.857142857142857	0.559016393442623	0.15170030888989247	4.217821782178218	0.24781051882617555	0.9271085716866976	4.046296296296297	3.9642857142857144	6.790697674418604	0.7754082627968051	1.07880888057659
0.43142857142857144	0.39664804469273746	6.34	5.264705882352941	0.3438485804416404	5.555555555555555	5.180555555555555	3.933333333333333	0.3708609271523179	6.711111111111111	0.35656836461126007	0.565677966101695	6.4375	3.75	3.6323529411764706	5.136986301369863	0.47230320699708456	0.3893333333333333	5.622950819672131	0.3333333333333333	0.7375	0.7530364372469636	0.3918918918918919	0.721627408993576	0.45852534562211983	2.961904761904762	0.46238938053097345	0.5393258426966292	3.9243697478991595	0.5514469453376206	0.15800461573272287	4.297029702970297	0.2524516610405648	0.9243291078413002	4.12037037037037	4.035714285714286	6.883720930232558	0.7663244921085773	1.0823337235740231
0.4309859154929577	0.39285714285714285	6.42	5.352941176470588	0.3395638629283489	5.634920634920635	5.263888888888889	4.008333333333334	0.36482084690553745	6.822222222222222	0.35092348284960423	0.5634095634095634	6.541666666666667	3.8203125	3.698529411764706	5.219178082191781	0.46551724137931033	0.3884514435695538	5.704918032786885	0.3343949044585987	0.7259713701431493	0.7435387673956262	0.39	0.7136842105263158	0.45351473922902497	3.019047619047619	0.45652173913043476	0.5320088300220751	3.991596638655462	0.5473186119873817	0.15794029905572568	4.366336633663367	0.25717972531603633	0.9248844204942821	4.194444444444445	4.107142857142857	6.976744186046512	0.7669441214385564	1.0828247195500078
0.42777777777777776	0.3945945945945946	6.52	5.4411764705882355	0.3374233128834356	5.714285714285714	5.347222222222222	4.075	0.3633440514469453	6.911111111111111	0.34545454545454546	0.5603271983640081	6.625	3.890625	3.7720588235294117	5.301369863013699	0.45892351274787535	0.39018087855297157	5.786885245901639	0.330188679245283	0.714859437751004	0.7387914230019493	0.4	0.7045454545454546	0.44543429844098	3.080952380952381	0.44871794871794873	0.5292841648590022	4.067226890756302	0.5409582689335394	0.15789048258585422	4.445544554455446	0.2619963395804477	0.9257935175713868	4.268518518518518	4.178571428571429	7.093023255813954	0.7679030349855326	1.083684000157241
0.4207650273224044	0.39361702127659576	6.6	5.529411764705882	0.3333333333333333	5.809523809523809	5.430555555555555	4.15	0.36507936507936506	7.0	0.34271099744245526	0.5522088353413654	6.729166666666667	3.9609375	3.838235294117647	5.383561643835616	0.45125348189415043	0.3842239185750636	5.885245901639344	0.32507739938080493	0.7080867850098619	0.7337164750957854	0.3948220064724919	0.7012195121951219	0.43982494529540483	3.142857142857143	0.4444444444444444	0.5223880597014925	4.1344537815126055	0.5348484848484848	0.15788295496177035	4.524752475247524	0.26690316225045396	0.9267274891417296	4.342592592592593	4.258928571428571	7.186046511627907	0.7688445341799592	1.0846104441035
0.4166666666666667	0.3884514435695538	6.7	5.602941176470588	0.33134328358208953	5.904761904761905	5.513888888888889	4.225	0.359375	7.111111111111111	0.33753148614609574	0.5463510848126233	6.8125	4.0390625	3.911764705882353	5.465753424657534	0.45054945054945056	0.37844611528822053	5.967213114754099	0.3211009174311927	0.6963249516441006	0.7236842105263158	0.38977635782747605	0.6946107784431138	0.4353448275862069	3.2095238095238097	0.43917525773195876	0.5178197064989518	4.2100840336134455	0.5296735905044511	0.145829893876813	4.594059405940594	0.27190188280252026	0.9299653485742084	4.416666666666667	4.330357142857143	7.27906976744186	0.7841354546973954	1.0757952424510213
0.41114058355437666	0.38242894056847543	6.8	5.6911764705882355	0.3264705882352941	5.984126984126984	5.611111111111111	4.3	0.35802469135802467	7.2	0.3341584158415842	0.5406976744186046	6.916666666666667	4.109375	3.985294117647059	5.561643835616438	0.44594594594594594	0.37438423645320196	6.065573770491803	0.31626506024096385	0.6863117870722434	0.7195571955719557	0.38485804416403785	0.6862745098039216	0.4300847457627119	3.2714285714285714	0.4331983805668016	0.511340206185567	4.285714285714286	0.5225618631732168	0.14579807180758542	4.673267326732673	0.27699422235462745	0.93043360050165	4.4907407407407405	4.410714285714286	7.372093023255814	0.7846355286940646	1.0762316723092353
0.412532637075718	0.3816793893129771	6.9	5.779411764705882	0.3217391304347826	6.079365079365079	5.694444444444445	4.383333333333334	0.3525835866261398	7.311111111111111	0.32926829268292684	0.5304182509505704	7.020833333333333	4.1875	4.0588235294117645	5.6438356164383565	0.44266666666666665	0.36893203883495146	6.147540983606557	0.3115727002967359	0.6753731343283582	0.7119565217391305	0.38198757763975155	0.674373795761079	0.42411642411642414	3.3380952380952382	0.4302788844621514	0.5040485829959515	4.361344537815126	0.5178316690442225	0.1436959249857285	4.762376237623762	0.2821819342588737	0.9250787667005705	4.574074074074074	4.482142857142857	7.488372093023256	0.7813828417148421	1.068774691686299
0.4138817480719794	0.3775	7.0	5.882352941176471	0.3171428571428571	6.174603174603175	5.777777777777778	4.458333333333333	0.35135135135135137	7.4	0.3293269230769231	0.5214953271028038	7.104166666666667	4.2578125	4.132352941176471	5.739726027397261	0.43832020997375326	0.3627684964200477	6.245901639344262	0.30791788856304986	0.6678899082568808	0.702846975088968	0.3773006134969325	0.6635160680529301	0.41922290388548056	3.4095238095238094	0.42661448140900193	0.4990059642147117	4.445378151260504	0.5153631284916201	0.14330995039126626	4.841584158415841	0.28746680470517455	0.9244898592524253	4.657407407407407	4.5625	7.5813953488372094	0.7811799088611591	1.0677998096436916
0.40759493670886077	0.3793103448275862	7.1	5.970588235294118	0.3154929577464789	6.26984126984127	5.875	4.541666666666667	0.34615384615384615	7.511111111111111	0.32387706855791965	0.5137614678899083	7.208333333333333	4.3359375	4.205882352941177	5.821917808219178	0.4315245478036176	0.36	6.344262295081967	0.30346820809248554	0.6576576576576577	0.6958041958041958	0.37462235649546827	0.654275092936803	0.4124748490945674	3.4761904761904763	0.42115384615384616	0.4921875	4.5210084033613445	0.5136986301369864	0.1331030523563797	4.920792079207921	0.29285065333626786	0.9251722468285675	4.7407407407407405	4.642857142857143	7.6976744186046515	0.7920691944721878	1.0582752991849471
0.40399002493765584	0.3762135922330097	7.2	6.0588235294117645	0.31666666666666665	6.365079365079365	5.972222222222222	4.616666666666666	0.3469387755102041	7.622222222222222	0.3186046511627907	0.5054151624548736	7.3125	4.4140625	4.286764705882353	5.917808219178082	0.4300254452926209	0.35648148148148145	6.442622950819672	0.29914529914529914	0.6495575221238938	0.6861063464837049	0.3761194029850746	0.6514598540145985	0.4051383399209486	3.5476190476190474	0.41509433962264153	0.4846153846153846	4.605042016806722	0.5060402684563758	0.13317485391084816	5.00990099009901	0.29833533387423894	0.9258125971923036	4.814814814814815	4.732142857142857	7.790697674418604	0.7926377432814554	1.0589874511031518
0.4004914004914005	0.3747016706443914	7.3	6.161764705882353	0.3150684931506849	6.4603174603174605	6.069444444444445	4.7	0.34195402298850575	7.733333333333333	0.3157894736842105	0.50177304964539	7.416666666666667	4.5	4.367647058823529	6.013698630136986	0.42355889724310775	0.35079726651480636	6.540983606557377	0.2949438202247191	0.6423611111111112	0.6784511784511784	0.37058823529411766	0.6433691756272402	0.4	3.619047619047619	0.4100185528756957	0.4811320754716981	4.689075630252101	0.5	0.133110699713831	5.099009900990099	0.30392273475877896	0.926894854038828	4.907407407407407	4.8125	7.906976744186046	0.793784154324997	1.060005553752659
0.39951573849878935	0.37411764705882355	7.42	6.25	0.31266846361185985	6.555555555555555	6.166666666666667	4.783333333333333	0.3380681818181818	7.822222222222222	0.3108108108108108	0.4965156794425087	7.520833333333333	4.578125	4.448529411764706	6.109589041095891	0.41975308641975306	0.3452914798206278	6.639344262295082	0.29085872576177285	0.6331058020477816	0.6694214876033058	0.3681159420289855	0.6338028169014085	0.3931297709923664	3.6904761904761907	0.4080145719489982	0.4749536178107607	4.773109243697479	0.49290322580645163	0.1330202097342076	5.188118811881188	0.309614779797396	0.926593943894982	4.9907407407407405	4.901785714285714	8.023255813953488	0.7935737341607744	1.0596141536291896
0.39285714285714285	0.3726851851851852	7.52	6.352941176470588	0.31117021276595747	6.666666666666667	6.263888888888889	4.875	0.3389355742296919	7.933333333333334	0.30598669623059865	0.4905982905982906	7.625	4.6640625	4.529411764705882	6.205479452054795	0.41362530413625304	0.34216335540838855	6.737704918032787	0.28688524590163933	0.6247906197654941	0.6655844155844156	0.3667621776504298	0.629757785467128	0.3883677298311445	3.7666666666666666	0.4050179211469534	0.4708029197080292	4.857142857142857	0.4879898862199747	0.1397072566317744	5.2772277227722775	0.315413428827805	0.9247580599747782	5.074074074074074	4.982142857142857	8.116279069767442	0.7850508033430038	1.0644653166065527
0.38967136150234744	0.36674259681093396	7.62	6.455882352941177	0.3123359580052493	6.761904761904762	6.361111111111111	4.958333333333333	0.3342541436464088	8.044444444444444	0.30131004366812225	0.48739495798319327	7.75	4.75	4.610294117647059	6.301369863013699	0.407673860911271	0.3391304347826087	6.836065573770492	0.28763440860215056	0.6167763157894737	0.6555023923444976	0.3615819209039548	0.6207482993197279	0.38191881918819187	3.842857142857143	0.4014084507042254	0.46415770609318996	4.9411764705882355	0.483271375464684	0.13973925829966694	5.366336633663367	0.32132067839272305	0.9254217115926929	5.166666666666667	5.071428571428571	8.232558139534884	0.785682453293026	1.0651609698923599
0.38799076212471134	0.3632286995515695	7.74	6.5588235294117645	0.30749354005167956	6.873015873015873	6.458333333333333	5.05	0.33242506811989103	8.155555555555555	0.2989247311827957	0.4801980198019802	7.854166666666667	4.8359375	4.698529411764706	6.410958904109589	0.4056603773584906	0.3333333333333333	6.950819672131147	0.2838196286472148	0.6090468497576736	0.651017214397496	0.3593314763231198	0.6143572621035058	0.37749546279491836	3.919047619047619	0.39965397923875434	0.4595070422535211	5.033613445378151	0.47509113001215064	0.14072784699034502	5.455445544554456	0.3273385624273016	0.9220650315382912	5.2592592592592595	5.160714285714286	8.348837209302326	0.7813371845479462	1.0627928785286362
0.38496583143507973	0.3598233995584989	7.84	6.661764705882353	0.30357142857142855	6.968253968253968	6.555555555555555	5.141666666666667	0.3297587131367292	8.28888888888889	0.2944915254237288	0.47649918962722854	7.958333333333333	4.921875	4.786764705882353	6.506849315068493	0.4046511627906977	0.33263157894736844	7.049180327868853	0.2801047120418848	0.6015873015873016	0.6436251920122887	0.3543956043956044	0.6075533661740559	0.37076648841354726	4.0	0.3945578231292517	0.4532871972318339	5.117647058823529	0.47023809523809523	0.14547711006210412	5.554455445544554	0.33346915295943536	0.9188055607173253	5.351851851851852	5.25	8.465116279069768	0.7733284506552212	1.0642826707794295
0.3811659192825112	0.3565217391304348	7.96	6.764705882352941	0.3015075376884422	7.079365079365079	6.666666666666667	5.233333333333333	0.3253968253968254	8.4	0.28958333333333336	0.4681528662420382	8.083333333333334	5.015625	4.875	6.616438356164384	0.40045766590389015	0.32919254658385094	7.163934426229508	0.27835051546391754	0.5903426791277259	0.6410256410256411	0.34959349593495936	0.5967741935483871	0.3649122807017544	4.080952380952381	0.38898163606010017	0.44727891156462585	5.2100840336134455	0.4620770128354726	0.1455393291770723	5.643564356435643	0.33971456082318435	0.9191674921941364	5.444444444444445	5.348214285714286	8.581395348837209	0.773628163017064	1.0647068213712088
0.37748344370860926	0.3511777301927195	8.08	6.867647058823529	0.297029702970297	7.190476190476191	6.777777777777778	5.325	0.32114882506527415	8.511111111111111	0.2848360655737705	0.4616588419405321	8.1875	5.1015625	4.963235294117647	6.712328767123288	0.3972911963882618	0.32448979591836735	7.262295081967213	0.2748091603053435	0.5834609494640123	0.6370370370370371	0.3449197860962567	0.5917721518987342	0.3603448275862069	4.166666666666667	0.3842364532019704	0.4397993311036789	5.310924369747899	0.4582857142857143	0.14558794899915997	5.742574257425742	0.34607693638555964	0.9189661230855296	5.537037037037037	5.4375	8.69767441860465	0.7733781740863697	1.0645540720846896
0.3782608695652174	0.35232067510548526	8.2	6.970588235294118	0.2926829268292683	7.301587301587301	6.875	5.425	0.3170103092783505	8.622222222222222	0.2828282828282828	0.45622119815668205	8.3125	5.1953125	5.051470588235294	6.821917808219178	0.3933333333333333	0.3192771084337349	7.377049180327869	0.2706766917293233	0.5759398496240602	0.6302765647743813	0.3403693931398417	0.5863141524105754	0.3559322033898305	4.247619047619048	0.3790322580645161	0.43349753694581283	5.4033613445378155	0.4562780269058296	0.14545631971151263	5.841584158415841	0.3525584702869201	0.9145869676782838	5.638888888888889	5.535714285714286	8.813953488372093	0.7691306479667712	1.0600432873897965
0.3747323340471092	0.34647302904564314	8.3	7.088235294117647	0.29156626506024097	7.412698412698413	6.986111111111111	5.516666666666667	0.3197969543147208	8.755555555555556	0.2783300198807157	0.4516616314199396	8.416666666666666	5.2890625	5.147058823529412	6.931506849315069	0.387308533916849	0.3142292490118577	7.491803278688525	0.2698019801980198	0.5672082717872969	0.6228571428571429	0.33766233766233766	0.5764525993883792	0.35333333333333333	4.333333333333333	0.37400950871632327	0.4297253634894992	5.495798319327731	0.45054945054945056	0.15018472592146348	5.9405940594059405	0.3591613941952347	0.911593424502413	5.731481481481482	5.633928571428571	8.953488372093023	0.7614086985809495	1.0617781504238764
0.37130801687763715	0.34355828220858897	8.42	7.1911764705882355	0.28978622327790976	7.523809523809524	7.097222222222222	5.616666666666666	0.3208020050125313	8.866666666666667	0.2759295499021526	0.4465875370919881	8.541666666666666	5.390625	5.242647058823529	7.041095890410959	0.3857758620689655	0.3151750972762646	7.60655737704918	0.2658536585365854	0.5565217391304348	0.6143057503506312	0.3333333333333333	0.5675675675675675	0.3486088379705401	4.423809523809524	0.3707165109034268	0.4238095238095238	5.5966386554621845	0.4456404736275565	0.15018519684718296	6.0495049504950495	0.36588798157447205	0.9090833565381772	5.833333333333333	5.732142857142857	9.069767441860465	0.7588981596909943	1.05926855338536
0.36721991701244816	0.34004024144869216	8.54	7.3088235294117645	0.2857142857142857	7.650793650793651	7.208333333333333	5.716666666666667	0.31851851851851853	9.0	0.27360308285163776	0.4387755102040816	8.666666666666666	5.484375	5.338235294117647	7.164383561643835	0.38004246284501064	0.31166347992351817	7.721311475409836	0.2620192307692308	0.5498575498575499	0.6060606060606061	0.3291139240506329	0.5589970501474927	0.34299516908212563	4.514285714285714	0.363914373088685	0.41965678627145087	5.697478991596639	0.43670886075949367	0.15168070855445678	6.148514851485149	0.37274054846738175	0.905808231468816	5.935185185185185	5.839285714285714	9.186046511627907	0.7541275229143591	1.0574889400232728
0.3660531697341513	0.3346534653465347	8.68	7.426470588235294	0.2834101382488479	7.761904761904762	7.333333333333333	5.825	0.31386861313868614	9.133333333333333	0.2689393939393939	0.43204577968526464	8.791666666666666	5.5859375	5.4338235294117645	7.273972602739726	0.37656903765690375	0.3069679849340866	7.836065573770492	0.26066350710900477	0.5412587412587413	0.5953991880920162	0.32418952618453867	0.5550724637681159	0.3370253164556962	4.604761904761904	0.3609022556390977	0.41500765696784075	5.798319327731092	0.4332988624612203	0.1563940213217649	6.257425742574258	0.37972145429293347	0.9033271261029763	6.046296296296297	5.9375	9.325581395348838	0.7469331047812113	1.0597211474247412
0.36088709677419356	0.330078125	8.8	7.529411764705882	0.27954545454545454	7.873015873015873	7.444444444444445	5.925	0.31009615384615385	9.244444444444444	0.26492537313432835	0.42616033755274263	8.916666666666666	5.6875	5.536764705882353	7.383561643835616	0.3731958762886598	0.30241187384044527	7.950819672131147	0.25934579439252337	0.532967032967033	0.5856573705179283	0.32019704433497537	0.5462304409672831	0.3343701399688958	4.695238095238095	0.3559822747415066	0.40813253012048195	5.907563025210084	0.4259634888438134	0.15638622461244722	6.366336633663367	0.38683310265869314	0.9045644618428014	6.148148148148148	6.044642857142857	9.44186046511628	0.7481782372303541	1.0609506864552487
0.35714285714285715	0.33076923076923076	8.92	7.647058823529412	0.2757847533632287	8.0	7.555555555555555	6.033333333333333	0.3080568720379147	9.377777777777778	0.2610294117647059	0.4198895027624309	9.041666666666666	5.7890625	5.639705882352941	7.506849315068493	0.3671399594320487	0.29744525547445255	8.081967213114755	0.25806451612903225	0.524966261808367	0.5801825293350718	0.3155339805825243	0.5384615384615384	0.3302752293577982	4.79047619047619	0.35123367198838895	0.40236686390532544	6.008403361344538	0.4194831013916501	0.15671225870483727	6.475247524752476	0.39407794218841397	0.9038196334214336	6.2592592592592595	6.151785714285714	9.581395348837209	0.7471073747165963	1.0605318921262707
0.353515625	0.3270321361058601	9.06	7.779411764705882	0.271523178807947	8.126984126984127	7.680555555555555	6.141666666666667	0.3037383177570093	9.511111111111111	0.25678119349005424	0.412483039348711	9.166666666666666	5.8984375	5.742647058823529	7.63013698630137	0.366	0.2926391382405745	8.19672131147541	0.2545454545454545	0.5152317880794702	0.5697823303457106	0.3117505995203837	0.5302197802197802	0.32781954887218046	4.890476190476191	0.34950071326676174	0.39592430858806404	6.117647058823529	0.41382667964946446	0.15966914454102857	6.584158415841584	0.4014584673651246	0.9032445723270984	6.361111111111111	6.258928571428571	9.69767441860465	0.7435754277860699	1.062913716868127
0.35	0.3221601489757914	9.18	7.897058823529412	0.2679738562091503	8.253968253968255	7.805555555555555	6.25	0.30184331797235026	9.644444444444444	0.2526690391459075	0.408	9.3125	6.0078125	5.852941176470588	7.7534246575342465	0.3661417322834646	0.2879858657243816	8.327868852459016	0.2505592841163311	0.505851755526658	0.5615577889447236	0.3073286052009456	0.5236167341430499	0.32644017725258495	4.9904761904761905	0.3431372549019608	0.39285714285714285	6.226890756302521	0.4083969465648855	0.15897906552072638	6.702970297029703	0.40897721939001064	0.90253381413765	6.481481481481482	6.375	9.837209302325581	0.7435547486169236	1.0615128796583764
0.3465909090909091	0.3174311926605505	9.32	8.014705882352942	0.26394849785407726	8.380952380952381	7.930555555555555	6.366666666666666	0.29772727272727273	9.777777777777779	0.2486865148861646	0.4005235602094241	9.4375	6.1171875	5.955882352941177	7.876712328767123	0.3624031007751938	0.28347826086956524	8.459016393442623	0.24724061810154527	0.49808429118773945	0.5530864197530864	0.30303030303030304	0.5145888594164456	0.32220609579100146	5.09047619047619	0.3402203856749311	0.38764044943820225	6.336134453781512	0.4031805425631431	0.15846550675489648	6.821782178217822	0.41663678705737833	0.9009787528011334	6.592592592592593	6.482142857142857	9.976744186046512	0.7425132460462369	1.0594442595560298
0.34328358208955223	0.31227436823104693	9.46	8.147058823529411	0.26215644820295986	8.507936507936508	8.055555555555555	6.483333333333333	0.2937219730941704	9.911111111111111	0.24482758620689654	0.39588688946015427	9.5625	6.2265625	6.0661764705882355	8.0	0.35946462715105165	0.2808219178082192	8.573770491803279	0.24618736383442266	0.4893350062735257	0.5454545454545454	0.2988505747126437	0.5078125	0.3181169757489301	5.190476190476191	0.3342354533152909	0.38535911602209943	6.453781512605042	0.39724770642201834	0.16145188281320438	6.9405940594059405	0.42443980764600747	0.9006119413239047	6.703703703703703	6.598214285714286	10.116279069767442	0.7391600585107003	1.062063824137109
0.3382352941176471	0.30728241563055064	9.58	8.279411764705882	0.2588726513569937	8.634920634920634	8.180555555555555	6.6	0.2920353982300885	10.044444444444444	0.24108658743633277	0.39141414141414144	9.708333333333334	6.3359375	6.1838235294117645	8.123287671232877	0.3540489642184557	0.2765598650927487	8.704918032786885	0.24248927038626608	0.4845869297163995	0.5422116527942925	0.2947845804988662	0.5038363171355499	0.3155680224403927	5.295238095238095	0.32845744680851063	0.3812754409769335	6.571428571428571	0.39388489208633093	0.16168467638335526	7.0594059405940595	0.4323889678271981	0.8947860893808434	6.824074074074074	6.714285714285714	10.255813953488373	0.7331014129974881	1.0564707657641987
0.33695652173913043	0.30472854640980734	9.72	8.397058823529411	0.257201646090535	8.761904761904763	8.305555555555555	6.716666666666667	0.2875816993464052	10.2	0.2391304347826087	0.3870967741935484	9.854166666666666	6.453125	6.294117647058823	8.246575342465754	0.34879406307977734	0.2724252491694352	8.836065573770492	0.23890063424947147	0.47699757869249393	0.5350467289719626	0.29082774049217003	0.5012562814070352	0.3117241379310345	5.404761904761905	0.32679738562091504	0.376	6.689075630252101	0.3876651982378855	0.16537164012676905	7.178217821782178	0.4404870045898212	0.8935246108690819	6.944444444444445	6.830357142857143	10.395348837209303	0.7281529707423128	1.0588962509958508
0.33511586452762926	0.3	9.86	8.529411764705882	0.25557809330628806	8.904761904761905	8.444444444444445	6.833333333333333	0.2838709677419355	10.333333333333334	0.23684210526315788	0.38170731707317074	9.979166666666666	6.5703125	6.411764705882353	8.383561643835616	0.3448905109489051	0.2679738562091503	8.98360655737705	0.2359081419624217	0.469678953626635	0.5286697247706422	0.2869757174392936	0.49506172839506174	0.310719131614654	5.514285714285714	0.32220795892169446	0.3735255570117955	6.80672268907563	0.38341968911917096	0.16619069118727336	7.297029702970297	0.4487367061826972	0.8893977830111701	7.064814814814815	6.955357142857143	10.534883720930232	0.7232070918238968	1.0555884741984434
0.3321616871704745	0.29711375212224106	10.0	8.661764705882353	0.252	9.031746031746032	8.583333333333334	6.958333333333333	0.2796610169491525	10.488888888888889	0.23300970873786409	0.37485029940119763	10.125	6.6953125	6.529411764705882	8.520547945205479	0.34532374100719426	0.2652733118971061	9.114754098360656	0.23251028806584362	0.46091015169194866	0.5191441441441441	0.2847826086956522	0.4896969696969697	0.31066666666666665	5.623809523809523	0.31778058007566207	0.3698453608247423	6.932773109243698	0.37679932260795934	0.16622968679429917	7.425742574257426	0.4571409130746227	0.8899793102114268	7.185185185185185	7.080357142857143	10.69767441860465	0.7237496234171277	1.056208997005726
0.32698961937716264	0.2921535893155259	10.16	8.808823529411764	0.24803149606299213	9.174603174603174	8.708333333333334	7.083333333333333	0.27615062761506276	10.622222222222222	0.22966507177033493	0.37176470588235294	10.270833333333334	6.8125	6.654411764705882	8.657534246575343	0.3404255319148936	0.26424050632911394	9.245901639344263	0.22920892494929007	0.4552752293577982	0.5104972375690607	0.2811158798283262	0.48390941597139453	0.30799475753604194	5.738095238095238	0.31474597273853777	0.3658227848101266	7.050420168067227	0.3759336099585062	0.16826079142266892	7.554455445544554	0.46570251893237635	0.8873290532686443	7.314814814814815	7.205357142857143	10.837209302325581	0.7190682618459754	1.0555898446913132
0.32538330494037476	0.2878289473684211	10.3	8.941176470588236	0.2446601941747573	9.317460317460318	8.847222222222221	7.208333333333333	0.2721649484536082	10.777777777777779	0.22762951334379905	0.3699421965317919	10.416666666666666	6.9375	6.772058823529412	8.794520547945206	0.33507853403141363	0.2616822429906542	9.39344262295082	0.226	0.44819819819819817	0.507057546145494	0.2796610169491525	0.47892271662763464	0.30541237113402064	5.857142857142857	0.3093788063337393	0.36069651741293535	7.176470588235294	0.37154471544715445	0.1683861627725562	7.683168316831683	0.47442447161704254	0.8882745686584707	7.444444444444445	7.330357142857143	10.976744186046512	0.7198884058859145	1.0566607314310268
0.3238255033557047	0.28363047001620745	10.44	9.073529411764707	0.2413793103448276	9.46031746031746	9.0	7.341666666666667	0.2682926829268293	10.933333333333334	0.22376543209876543	0.3654937570942111	10.5625	7.0625	6.897058823529412	8.931506849315069	0.3333333333333333	0.25766871165644173	9.540983606557377	0.22287968441814596	0.44026548672566373	0.5	0.2776617954070981	0.4735632183908046	0.30253164556962026	5.976190476190476	0.3062200956937799	0.3545232273838631	7.310924369747899	0.3673306772908366	0.17163401822517632	7.821782178217822	0.48330977419899523	0.8863422037886395	7.574074074074074	7.464285714285714	11.13953488372093	0.7147081855634632	1.0579762220138158
0.32066115702479336	0.27910685805422647	10.6	9.220588235294118	0.23773584905660378	9.603174603174603	9.13888888888889	7.475	0.26452905811623245	11.088888888888889	0.22188449848024316	0.3600891861761427	10.708333333333334	7.1953125	7.029411764705882	9.068493150684931	0.32825719120135366	0.2552870090634441	9.688524590163935	0.22178988326848248	0.43213897937024975	0.49372384937238495	0.27422680412371137	0.47005649717514125	0.29763387297633875	6.095238095238095	0.30117647058823527	0.35096153846153844	7.436974789915967	0.3625	0.17268594703096768	7.9504950495049505	0.4923614859918889	0.880258928313723	7.703703703703703	7.589285714285714	11.279069767441861	0.7075729812827554	1.0529448753446906
0.31758957654723124	0.27472527472527475	10.74	9.367647058823529	0.2346368715083799	9.746031746031745	9.277777777777779	7.608333333333333	0.2608695652173913	11.244444444444444	0.218562874251497	0.35706462212486306	10.875	7.328125	7.154411764705882	9.219178082191782	0.3233333333333333	0.2526002971768202	9.836065573770492	0.22030651340996169	0.4253731343283582	0.48612538540596095	0.27439024390243905	0.46503884572697	0.2937576499388005	6.219047619047619	0.2994219653179191	0.345926800472255	7.571428571428571	0.36064318529862177	0.1638417773873191	8.089108910891088	0.5015827236060165	0.879588658259659	7.842592592592593	7.723214285714286	11.44186046511628	0.71574688087234	1.0434304356469781
0.3157051282051282	0.2704791344667697	10.9	9.514705882352942	0.23119266055045873	9.904761904761905	9.430555555555555	7.741666666666666	0.2573099415204678	11.4	0.21649484536082475	0.35306781485468247	11.020833333333334	7.4609375	7.286764705882353	9.36986301369863	0.32019704433497537	0.24853801169590642	9.98360655737705	0.21928166351606806	0.4178010471204188	0.4803229061553986	0.2725450901803607	0.4569247546346783	0.29001203369434414	6.3428571428571425	0.2973893303064699	0.339907192575406	7.705882352941177	0.3566066066066066	0.16391627897682107	8.227722772277227	0.5109766620213959	0.8762454349722981	7.981481481481482	7.866071428571429	11.604651162790697	0.7123291559954771	1.0401617139491193
0.315955766192733	0.2663622526636225	11.06	9.661764705882353	0.22784810126582278	10.047619047619047	9.583333333333334	7.883333333333334	0.25576923076923075	11.555555555555555	0.21304347826086956	0.3477801268498943	11.1875	7.59375	7.426470588235294	9.520547945205479	0.3155339805825243	0.2446043165467626	10.131147540983607	0.21601489757914338	0.4104938271604938	0.47227722772277225	0.26877470355731226	0.4486081370449679	0.2872340425531915	6.4714285714285715	0.29464285714285715	0.33751425313568983	7.848739495798319	0.35320088300220753	0.16301572055820873	8.376237623762377	0.5205465356809507	0.8755383954821873	8.12037037037037	8.0	11.767441860465116	0.7125226749239786	1.038554116040396
0.31259720062208396	0.2623688155922039	11.22	9.808823529411764	0.2281639928698752	10.206349206349206	9.73611111111111	8.025	0.25426944971537	11.71111111111111	0.21112696148359486	0.34371754932502596	11.333333333333334	7.734375	7.5588235294117645	9.67123287671233	0.31100478468899523	0.24079320113314448	10.278688524590164	0.21323529411764705	0.40606060606060607	0.4669260700389105	0.2651072124756335	0.4437434279705573	0.2837209302325581	6.604761904761904	0.29385964912280704	0.3329596412556054	7.991596638655462	0.3467916366258111	0.1563516800507565	8.514851485148515	0.530295639604169	0.8763966297654654	8.25925925925926	8.142857142857142	11.930232558139535	0.7200449497147089	1.0327483098162218
0.31393568147013784	0.2581120943952802	11.38	9.970588235294118	0.22495606326889278	10.365079365079366	9.88888888888889	8.166666666666666	0.250936329588015	11.866666666666667	0.20786516853932585	0.33877551020408164	11.5	7.875	7.698529411764706	9.821917808219178	0.30612244897959184	0.2384937238493724	10.442622950819672	0.21014492753623187	0.39880952380952384	0.46131805157593125	0.26153846153846155	0.44008264462809915	0.28	6.738095238095238	0.2920258620689655	0.32819383259911894	8.134453781512605	0.34275618374558303	0.1553289258739702	8.663366336633663	0.5402273305216152	0.8766724658518801	8.407407407407407	8.285714285714286	12.093023255813954	0.7213435399779099	1.0320013917258504
0.31070889894419307	0.2543604651162791	11.54	10.117647058823529	0.2218370883882149	10.523809523809524	10.041666666666666	8.316666666666666	0.24907749077490776	12.044444444444444	0.20470262793914246	0.33567134268537074	11.666666666666666	8.015625	7.845588235294118	9.972602739726028	0.30139103554868624	0.23763736263736263	10.60655737704918	0.20714285714285716	0.391812865497076	0.4536082474226804	0.2618595825426945	0.43756345177664974	0.2752808988764045	6.876190476190477	0.28994708994708995	0.3235930735930736	8.277310924369749	0.33725761772853186	0.15662786992136885	8.811881188118813	0.5503450280306924	0.8735092343989177	8.555555555555555	8.4375	12.255813953488373	0.7168813644775489	1.0301371043202865
0.30906389301634474	0.25178826895565093	11.72	10.279411764705882	0.22184300341296928	10.682539682539682	10.208333333333334	8.466666666666667	0.24727272727272728	12.222222222222221	0.20136054421768707	0.33070866141732286	11.833333333333334	8.1640625	7.985294117647059	10.136986301369863	0.2972560975609756	0.23378378378378378	10.754098360655737	0.20598591549295775	0.3866028708133971	0.44935543278084716	0.25842696629213485	0.43270189431704886	0.2737306843267108	7.014285714285714	0.2861602497398543	0.3223404255319149	8.428571428571429	0.3340122199592668	0.15609511102335785	8.970297029702971	0.5606522157730506	0.8716810001359088	8.703703703703704	8.580357142857142	12.418604651162791	0.7155858891125509	1.0277761111592667
0.30600292825768666	0.24788732394366197	11.88	10.441176470588236	0.21885521885521886	10.841269841269842	10.36111111111111	8.616666666666667	0.24416517055655296	12.377777777777778	0.19839142091152814	0.32495164410058025	12.0	8.3125	8.132352941176471	10.301369863013699	0.2927927927927928	0.2300531914893617	10.918032786885245	0.203125	0.37969924812030076	0.4430379746835443	0.25830258302583026	0.42605288932419194	0.2692725298588491	7.1571428571428575	0.2832310838445808	0.3187042842215256	8.579831932773109	0.32801064537591484	0.15882301493765802	9.118811881188119	0.5711524426340437	0.8716842032484221	8.86111111111111	8.732142857142858	12.604651162790697	0.7128611883107641	1.0305072181860802
0.30403458213256485	0.24410540915395285	12.06	10.602941176470589	0.21724709784411278	11.015873015873016	10.527777777777779	8.775	0.2407079646017699	12.555555555555555	0.19525065963060687	0.3200379867046534	12.166666666666666	8.46875	8.286764705882353	10.465753424657533	0.2895125553914328	0.22774869109947643	11.098360655737705	0.20034246575342465	0.3726937269372694	0.43744454303460517	0.2550091074681239	0.4225216554379211	0.2646744930629669	7.3	0.2781124497991968	0.31346351490236385	8.731092436974789	0.32289628180039137	0.15851640089125185	9.277227722772277	0.5818493239646535	0.8721730803318911	9.00925925925926	8.892857142857142	12.767441860465116	0.7136566794406393	1.0306894812231429
0.29929078014184396	0.24010914051841747	12.22	10.779411764705882	0.2144026186579378	11.19047619047619	10.694444444444445	8.933333333333334	0.23734729493891799	12.733333333333333	0.19220779220779222	0.31529850746268656	12.354166666666666	8.6171875	8.441176470588236	10.63013698630137	0.2852983988355167	0.22422680412371135	11.262295081967213	0.1973018549747049	0.3680870353581142	0.43205574912891986	0.2513464991023339	0.41493383742911155	0.2644281217208814	7.447619047619048	0.2783810463968411	0.30808080808080807	8.890756302521009	0.3177749360613811	0.16098169464260162	9.435643564356436	0.5927465428262972	0.8724540373806279	9.166666666666666	9.044642857142858	12.953488372093023	0.7114723427380263	1.0334357320232295
0.2993006993006993	0.23655913978494625	12.4	10.941176470588236	0.21129032258064517	11.34920634920635	10.86111111111111	9.091666666666667	0.23407917383820998	12.911111111111111	0.18925831202046037	0.31439046746104493	12.520833333333334	8.7734375	8.595588235294118	10.794520547945206	0.2812051649928264	0.22208121827411167	11.426229508196721	0.194675540765391	0.3633125556544969	0.42429426860564584	0.24822695035460993	0.4107806691449814	0.2618556701030928	7.6	0.2754607177497575	0.30257936507936506	9.042016806722689	0.31203007518796994	0.16001524448700108	9.603960396039604	0.6038478512589477	0.8715824257489696	9.333333333333334	9.205357142857142	13.116279069767442	0.7115671812619685	1.0315976702359706
0.29614325068870523	0.2328042328042328	12.58	11.117647058823529	0.20985691573926868	11.523809523809524	11.041666666666666	9.25	0.23089983022071306	13.088888888888889	0.1861635220125786	0.3108108108108108	12.708333333333334	8.9375	8.75	10.972602739726028	0.2768361581920904	0.2184769038701623	11.60655737704918	0.19344262295081968	0.3583916083916084	0.4184873949579832	0.2465034965034965	0.4051094890510949	0.2573454913880446	7.752380952380952	0.2726406101048618	0.2995121951219512	9.210084033613445	0.3083538083538084	0.15515283595348825	9.772277227722773	0.6151570715730055	0.8695049000406737	9.49074074074074	9.366071428571429	13.30232558139535	0.7143520640871854	1.024657735994162
0.2926829268292683	0.22946544980443284	12.76	11.279411764705882	0.2084639498432602	11.714285714285714	11.208333333333334	9.416666666666666	0.22780569514237856	13.266666666666667	0.18339529120198264	0.3070796460176991	12.875	9.1015625	8.911764705882353	11.150684931506849	0.2726008344923505	0.21621621621621623	11.78688524590164	0.19093851132686085	0.351931330472103	0.41171617161716173	0.24310344827586206	0.4008968609865471	0.2539840637450199	7.90952380952381	0.2687265917602996	0.2972195589645254	9.369747899159664	0.3034316676700783	0.1572955067719314	9.94059405940594	0.6266780976653655	0.8653627666491277	9.657407407407407	9.535714285714286	13.488372093023257	0.7080672598771963	1.0226582734210592
0.2910547396528705	0.22593068035943517	12.94	11.455882352941176	0.20556414219474498	11.88888888888889	11.38888888888889	9.591666666666667	0.22442244224422442	13.466666666666667	0.18170731707317073	0.3032145960034752	13.0625	9.265625	9.080882352941176	11.32876712328767	0.2684931506849315	0.21281741233373638	11.967213114754099	0.18819776714513556	0.3456998313659359	0.40566801619433196	0.24149659863945577	0.3973568281938326	0.2507345739471107	8.071428571428571	0.2640294388224471	0.2919020715630885	9.53781512605042	0.30029498525073745	0.1571180006935638	10.108910891089108	0.6384148963601302	0.8668350315416664	9.833333333333334	9.705357142857142	13.674418604651162	0.7097170308481027	1.0239530322352302
0.2894736842105263	0.2222222222222222	13.14	11.647058823529411	0.2039573820395738	12.063492063492063	11.569444444444445	9.758333333333333	0.22149837133550487	13.644444444444444	0.1788715486194478	0.29803586678052946	13.25	9.4375	9.25	11.506849315068493	0.26450742240215924	0.20952380952380953	12.147540983606557	0.18553459119496854	0.34105960264900664	0.3990461049284579	0.23825503355704697	0.393598615916955	0.24855491329479767	8.233333333333333	0.2603978300180832	0.28888888888888886	9.714285714285714	0.29554655870445345	0.1524320699865806	10.277227722772277	0.6503715087744333	0.8676420930078061	10.0	9.875	13.86046511627907	0.7152100230212255	1.0200741629943868
0.29015544041450775	0.21890547263681592	13.32	11.823529411764707	0.2012012012012012	12.253968253968255	11.76388888888889	9.933333333333334	0.21829855537720708	13.844444444444445	0.17591499409681227	0.2936241610738255	13.4375	9.609375	9.419117647058824	11.684931506849315	0.26063829787234044	0.20750293083235638	12.327868852459016	0.18294573643410852	0.33495934959349594	0.3918813427010148	0.23509933774834438	0.38912489379779097	0.24526515151515152	8.4	0.25754884547069273	0.28662420382165604	9.890756302521009	0.29081632653061223	0.15258102800676626	10.455445544554456	0.6625520517098462	0.8650306897374109	10.175925925925926	10.053571428571429	14.046511627906977	0.7124496617306446	1.0176117177441772
0.2857142857142857	0.21542227662178703	13.52	12.014705882352942	0.19822485207100593	12.444444444444445	11.944444444444445	10.116666666666667	0.21553090332805072	14.022222222222222	0.17325581395348838	0.28912685337726524	13.625	9.78125	9.595588235294118	11.876712328767123	0.25688073394495414	0.20530565167243367	12.508196721311476	0.1819571865443425	0.32987220447284343	0.3854406130268199	0.23164763458401305	0.3831385642737897	0.24186046511627907	8.571428571428571	0.25392670157068065	0.28328865058087577	10.067226890756302	0.2866666666666667	0.14921702409767212	10.643564356435643	0.6749607190698372	0.8642825692997186	10.36111111111111	10.232142857142858	14.255813953488373	0.7150655452020465	1.0134995933973907
0.2851758793969849	0.2146341463414634	13.7	12.191176470588236	0.19562043795620437	12.634920634920634	12.13888888888889	10.3	0.2125	14.222222222222221	0.17162471395881007	0.28802588996763756	13.833333333333334	9.9609375	9.772058823529411	12.068493150684931	0.2541935483870968	0.20204313280363223	12.704918032786885	0.17921686746987953	0.323921568627451	0.38148984198645597	0.2286634460547504	0.37899917965545526	0.23879231473010065	8.742857142857142	0.2521440823327616	0.27855887521968364	10.243697478991596	0.2821350762527233	0.1450064232637382	10.821782178217822	0.6876017833037853	0.8631239803260324	10.537037037037036	10.410714285714286	14.44186046511628	0.7181175570622942	1.0081304035897707
0.28217821782178215	0.2146341463414634	13.9	12.382352941176471	0.19280575539568345	12.825396825396826	12.333333333333334	10.483333333333333	0.20955315870570107	14.422222222222222	0.16891891891891891	0.28378378378378377	14.020833333333334	10.140625	9.948529411764707	12.26027397260274	0.2503176620076239	0.19888268156424582	12.901639344262295	0.17682020802377416	0.3189522342064715	0.37472283813747226	0.2253968253968254	0.37389202256244963	0.2356115107913669	8.923809523809524	0.2493681550126369	0.2763385146804836	10.428571428571429	0.27801494130202775	0.14637317086025672	11.009900990099009	0.7004795968780312	0.863444387400477	10.722222222222221	10.598214285714286	14.651162790697674	0.7170712165402203	1.0098175582607338
0.2801461632155907	0.2146341463414634	14.1	12.588235294117647	0.19148936170212766	13.031746031746032	12.527777777777779	10.666666666666666	0.2066869300911854	14.622222222222222	0.1662971175166297	0.28046875	14.229166666666666	10.328125	10.132352941176471	12.452054794520548	0.246558197747184	0.19581958195819582	13.098360655737705	0.17423133235724744	0.31316187594553707	0.36792452830188677	0.2225705329153605	0.3681710213776722	0.23342175066312998	9.104761904761904	0.2452361226180613	0.272264631043257	10.61344537815126	0.27510460251046026	0.1487160216343551	11.198019801980198	0.7135985937744843	0.859905068481331	10.916666666666666	10.776785714285714	14.837209302325581	0.7111890468469759	1.008621090115686
0.27611044417767105	0.2146341463414634	14.3	12.779411764705882	0.1888111888111888	13.222222222222221	12.722222222222221	10.858333333333333	0.20389805097451275	14.822222222222223	0.16375545851528384	0.27705295471987723	14.416666666666666	10.515625	10.323529411764707	12.643835616438356	0.24290998766954378	0.19393282773564463	13.295081967213115	0.17196531791907516	0.3098068350668648	0.3611111111111111	0.22102009273570325	0.36236391912908245	0.23023457862728064	9.285714285714286	0.24328722538649308	0.26855713094245204	10.806722689075631	0.2717948717948718	0.14879377939554211	11.396039603960396	0.7269632910172951	0.8589698341624717	11.101851851851851	10.973214285714286	15.046511627906977	0.7101760547669296	1.007763613558014
0.27423167848699764	0.2146341463414634	14.52	12.985294117647058	0.1859504132231405	13.428571428571429	12.930555555555555	11.058333333333334	0.20088626292466766	15.044444444444444	0.1611170784103115	0.2743029389600603	14.625	10.703125	10.514705882352942	12.849315068493151	0.24058323207776428	0.1908315565031983	13.491803278688524	0.17094017094017094	0.30656934306569344	0.35734265734265735	0.21951219512195122	0.36287242169595113	0.22630230572160548	9.476190476190476	0.24060751398880895	0.26557377049180325	11.0	0.26834170854271355	0.14442704784526367	11.594059405940595	0.7405782902281174	0.8572802492566386	11.296296296296296	11.169642857142858	15.255813953488373	0.7128532014113749	1.0017072971019023
0.2724097788125728	0.2146341463414634	14.72	13.176470588235293	0.18342391304347827	13.634920634920634	13.125	11.258333333333333	0.19825072886297376	15.244444444444444	0.15873015873015872	0.2716506291635825	14.833333333333334	10.8984375	10.705882352941176	13.054794520547945	0.23803827751196172	0.18782791185729275	13.704918032786885	0.1699438202247191	0.3010752688172043	0.35233516483516486	0.21654135338345865	0.3588588588588589	0.2225020990764064	9.666666666666666	0.23880597014925373	0.2616747181964573	11.193277310924369	0.2650246305418719	0.1455128440528929	11.792079207920793	0.7544482792105016	0.8561946174599989	11.5	11.366071428571429	15.465116279069768	0.710681773407106	1.0017074615128918
0.2717889908256881	0.2146341463414634	14.94	13.382352941176471	0.18072289156626506	13.841269841269842	13.333333333333334	11.458333333333334	0.19540229885057472	15.466666666666667	0.15729166666666666	0.26836363636363636	15.041666666666666	11.1015625	10.904411764705882	13.26027397260274	0.23702830188679244	0.18491735537190082	13.901639344262295	0.16897506925207756	0.2962702322308234	0.3465947403910991	0.21364985163204747	0.3554572271386431	0.22047894302229562	9.861904761904762	0.23552123552123552	0.2596991290577989	11.394957983193278	0.2602607436021246	0.14515986316481713	11.990099009900991	0.7685780335639615	0.8563061092455841	11.694444444444445	11.5625	15.674418604651162	0.711146246080767	1.0014659724104014
0.2689265536723164	0.2146341463414634	15.16	13.602941176470589	0.17941952506596306	14.047619047619047	13.555555555555555	11.666666666666666	0.19290780141843972	15.666666666666666	0.15471311475409835	0.2642857142857143	15.270833333333334	11.3046875	11.102941176470589	13.479452054794521	0.23344947735191637	0.18292682926829268	14.114754098360656	0.1664392905866303	0.2923289564616448	0.34105960264900664	0.21052631578947367	0.35119478638667634	0.21753246753246752	10.061904761904762	0.2329286798179059	0.25660964230171074	11.605042016806722	0.2565073355418836	0.14103797611169044	12.198019801980198	0.7829724183282669	0.8574033423213694	11.907407407407407	11.767857142857142	15.906976744186046	0.7163653662096789	0.9984413184330598
0.26473859844271413	0.2146341463414634	15.36	13.808823529411764	0.17708333333333334	14.26984126984127	13.76388888888889	11.875	0.1902097902097902	15.88888888888889	0.15237134207870837	0.26105263157894737	15.479166666666666	11.5078125	11.308823529411764	13.684931506849315	0.2297142857142857	0.1831831831831832	14.344262295081966	0.1641991924629879	0.2878479293957909	0.3361508452535761	0.2077922077922078	0.34733096085409254	0.21451355661881977	10.266666666666667	0.23117076808351977	0.25382262996941896	11.806722689075631	0.2532467532467532	0.137315482012933	12.415841584158416	0.7976363896585347	0.857083656520705	12.11111111111111	11.973214285714286	16.11627906976744	0.719768174507772	0.9943991385336379
0.2617743702081051	0.2146341463414634	15.6	14.029411764705882	0.17435897435897435	14.492063492063492	13.98611111111111	12.083333333333334	0.18758620689655173	16.11111111111111	0.1509433962264151	0.2593103448275862	15.708333333333334	11.71875	11.522058823529411	13.904109589041095	0.22747747747747749	0.18226600985221675	14.557377049180328	0.16180371352785147	0.2826666666666667	0.3305679642629228	0.20625889046941678	0.34311670160726765	0.21176470588235294	10.471428571428572	0.22857142857142856	0.25093914350112695	12.025210084033613	0.24829467939972716	0.13532096534123472	12.623762376237623	0.812574996531692	0.8555594079729223	12.324074074074074	12.1875	16.348837209302324	0.7202384426316876	0.990880373314157
0.2599784250269687	0.2146341463414634	15.82	14.25	0.1731984829329962	14.714285714285714	14.208333333333334	12.3	0.18639455782312925	16.333333333333332	0.14858260019550343	0.25609756097560976	15.916666666666666	11.9296875	11.735294117647058	14.136986301369863	0.2241953385127636	0.1812015503875969	14.770491803278688	0.16099476439790575	0.2783235101506221	0.32456140350877194	0.20365168539325842	0.3392857142857143	0.2081727062451812	10.685714285714285	0.22606191504679626	0.24889217134416544	12.235294117647058	0.24509803921568626	0.1359335867745324	12.841584158415841	0.8277933824848961	0.8526620425455581	12.537037037037036	12.401785714285714	16.558139534883722	0.7167284557710257	0.9885956293200905
0.25717321997874604	0.2146341463414634	16.04	14.470588235294118	0.1708229426433915	14.936507936507937	14.430555555555555	12.525	0.1836461126005362	16.57777777777778	0.14629451395572665	0.25349301397205587	16.145833333333332	12.1484375	11.948529411764707	14.356164383561644	0.22076502732240438	0.1784351145038168	15.0	0.15870967741935485	0.2739549839228296	0.31876923076923075	0.20083102493074792	0.3360323886639676	0.20454545454545456	10.9	0.22418670438472418	0.24818577648766327	12.453781512605042	0.2415902140672783	0.1360365237816886	13.069306930693068	0.8432967873865166	0.8504982046941495	12.75925925925926	12.625	16.790697674418606	0.7144616809124609	0.9865347284758381
0.2534031413612565	0.2146341463414634	16.28	14.691176470588236	0.1683046683046683	15.158730158730158	14.666666666666666	12.75	0.18121693121693122	16.8	0.14393939393939395	0.2496732026143791	16.375	12.3671875	12.169117647058824	14.58904109589041	0.2185145317545748	0.17652582159624414	15.229508196721312	0.15648854961832062	0.26910928616550855	0.31419939577039274	0.19808743169398907	0.3326706428098078	0.20342771982116245	11.123809523809523	0.22098679638637944	0.24465049928673324	12.680672268907562	0.2384417808219178	0.13328634097625028	13.287128712871286	0.8590905492402816	0.8514474225781514	12.981481481481481	12.848214285714286	17.023255813953487	0.7181610816019012	0.9847337635544017
0.25257731958762886	0.2146341463414634	16.5	14.926470588235293	0.16727272727272727	15.396825396825397	14.88888888888889	12.975	0.17861799217731422	17.044444444444444	0.1417910447761194	0.2459858702633269	16.604166666666668	12.59375	12.397058823529411	14.821917808219178	0.2163308589607635	0.17375231053604437	15.459016393442623	0.15432873274780426	0.2648883374689826	0.3096085409252669	0.19568151147098514	0.330078125	0.2020497803806735	11.347619047619048	0.2185792349726776	0.2424667133847232	12.907563025210084	0.234158623583718	0.12880038404291	13.524752475247524	0.875180106023215	0.8519832245165515	13.212962962962964	13.071428571428571	17.25581395348837	0.7231828404736416	0.9807836085594615
0.2517766497461929	0.2146341463414634	16.74	15.161764705882353	0.16487455197132617	15.634920634920634	15.125	13.208333333333334	0.17631917631917632	17.266666666666666	0.13957759412304868	0.24227129337539433	16.854166666666668	12.828125	12.625	15.054794520547945	0.2142110762800418	0.17288444040036396	15.688524590163935	0.15327564894932014	0.26065773447015833	0.30401863715783345	0.19568151147098514	0.3248081841432225	0.1994240460763139	11.576190476190476	0.2181208053691275	0.24173553719008264	13.142857142857142	0.2311805841217606	0.12996540595616785	13.752475247524753	0.8915709975579982	0.848779341558051	13.444444444444445	13.303571428571429	17.488372093023255	0.7188139356018832	0.9787447475142188
0.248	0.2146341463414634	16.98	15.397058823529411	0.1625441696113074	15.873015873015873	15.375	13.45	0.17385786802030456	17.511111111111113	0.13730803974706413	0.23977695167286245	17.083333333333332	13.0625	12.852941176470589	15.287671232876713	0.2109053497942387	0.17025089605734767	15.934426229508198	0.15121951219512195	0.2577751196172249	0.29919908466819223	0.19568151147098514	0.31972361809045224	0.19815994338287332	11.814285714285715	0.21555702043506922	0.23899796885578875	13.378151260504202	0.22853688029020555	0.12789074026095126	13.990099009900991	0.9082688674203918	0.8451931909274744	13.675925925925926	13.544642857142858	17.74418604651163	0.7173024506665231	0.9730839311884256
0.2482758620689655	0.2146341463414634	17.24	15.632352941176471	0.16009280742459397	16.11111111111111	15.61111111111111	13.691666666666666	0.17271589486858574	17.755555555555556	0.13523131672597866	0.23797930614729154	17.333333333333332	13.296875	13.095588235294118	15.534246575342467	0.2077001013171226	0.1675485008818342	16.18032786885246	0.14903846153846154	0.25381903642773207	0.29365524985962943	0.19568151147098514	0.3172839506172839	0.19680111265646733	12.052380952380952	0.21322099805573558	0.2368596141051231	13.61344537815126	0.22639273014618727	0.12560668763799837	14.237623762376238	0.9252794648823873	0.8426105968903712	13.916666666666666	13.776785714285714	17.976744186046513	0.7170039092523728	0.9682172845283696
0.2463627546071775	0.2146341463414634	17.48	15.882352941176471	0.15789473684210525	16.365079365079364	15.86111111111111	13.933333333333334	0.17139334155363747	18.022222222222222	0.1330998248686515	0.23444976076555024	17.583333333333332	13.5390625	13.338235294117647	15.780821917808218	0.20459081836327345	0.16666666666666666	16.42622950819672	0.14691943127962084	0.24985574148874784	0.288864388092613	0.19568151147098514	0.3129169193450576	0.19425444596443228	12.295238095238096	0.21196690006365373	0.23398692810457516	13.857142857142858	0.22347017815646786	0.1229545756991643	14.475247524752476	0.9426086468917497	0.8425971536037187	14.166666666666666	14.026785714285714	18.232558139534884	0.7196425779045543	0.965551729302883
0.2454632282712512	0.2146341463414634	17.74	16.13235294117647	0.15670800450958286	16.61904761904762	16.11111111111111	14.183333333333334	0.16951219512195123	18.266666666666666	0.1310344827586207	0.23207990599294948	17.833333333333332	13.7890625	13.580882352941176	16.041095890410958	0.2015732546705998	0.16481639624252775	16.672131147540984	0.14485981308411214	0.24645892351274787	0.2853275582024905	0.19568151147098514	0.307921381774866	0.19086021505376344	12.542857142857143	0.20901126408010012	0.23136246786632392	14.109243697478991	0.2205770690964313	0.1208376827883802	14.732673267326733	0.9602623800886301	0.8410752046352488	14.407407407407407	14.267857142857142	18.488372093023255	0.7202375218468686	0.9619128874236289
0.2427093132643462	0.2146341463414634	17.98	16.38235294117647	0.1546162402669633	16.873015873015873	16.375	14.441666666666666	0.16951219512195123	18.511111111111113	0.1297709923664122	0.22908251586843623	18.083333333333332	14.0390625	13.830882352941176	16.28767123287671	0.19864341085271317	0.16232127838519764	16.918032786885245	0.14285714285714285	0.24318308291597107	0.2812333864965444	0.19568151147098514	0.304856641310708	0.1890284203569068	12.8	0.2077443146896128	0.22790404040404041	14.361344537815127	0.21726190476190477	0.12009268781135465	14.98019801980198	0.9782467428599514	0.8396027618978629	14.666666666666666	14.526785714285714	18.74418604651163	0.7195100740865082	0.9596954497092175
0.24096385542168675	0.2146341463414634	18.24	16.647058823529413	0.1524122807017544	17.126984126984127	16.625	14.7	0.16951219512195123	18.77777777777778	0.12781954887218044	0.2261904761904762	18.333333333333332	14.296875	14.088235294117647	16.54794520547945	0.19561068702290077	0.1605960264900662	17.18032786885246	0.1409090909090909	0.23989071038251367	0.2776617954070981	0.19568151147098514	0.30017251293847036	0.18778427550357374	13.057142857142857	0.2066465256797583	0.22470515207945377	14.61344537815126	0.21480671043034283	0.12083937903119864	15.237623762376238	0.9965679274322695	0.8381995018748291	14.916666666666666	14.776785714285714	19.0	0.7173601228436304	0.9590388809060277
0.23996350364963503	0.2146341463414634	18.5	16.897058823529413	0.15027027027027026	17.396825396825395	16.88888888888889	14.966666666666667	0.16951219512195123	19.044444444444444	0.12582236842105263	0.2232739420935412	18.604166666666668	14.5546875	14.345588235294118	16.82191780821918	0.19266917293233082	0.15798045602605862	17.442622950819672	0.13885778275475924	0.23671497584541062	0.27370579190158895	0.19568151147098514	0.295313382269904	0.18454661558109833	13.323809523809524	0.20356083086053411	0.22195121951219512	14.882352941176471	0.21122230164403144	0.12359499090054736	15.504950495049505	1.015232242003826	0.8348490635383031	15.185185185185185	15.044642857142858	19.25581395348837	0.7112540726377558	0.9584440544388505
0.2371967654986523	0.2146341463414634	18.78	17.16176470588235	0.14802981895633652	17.666666666666668	17.166666666666668	15.233333333333333	0.16951219512195123	19.31111111111111	0.12540453074433658	0.22045951859956237	18.875	14.8203125	14.617647058823529	17.08219178082192	0.18981481481481483	0.15637530072173217	17.704918032786885	0.1368653421633554	0.23299947285187136	0.26911468812877265	0.19568151147098514	0.2913429522752497	0.18204645323289392	13.59047619047619	0.2001166861143524	0.21942446043165467	15.142857142857142	0.20812894183601963	0.11948743155253409	15.772277227722773	1.0342461129165383	0.8337432708341642	15.444444444444445	15.303571428571429	19.53488372093023	0.7142558392816302	0.9532307023866983
0.23539823008849559	0.2146341463414634	19.04	17.441176470588236	0.14600840336134455	17.936507936507937	17.430555555555557	15.508333333333333	0.16951219512195123	19.57777777777778	0.12350597609561753	0.21708758731864589	19.125	15.0859375	14.882352941176471	17.356164383561644	0.18778486782133091	0.15390686661404893	17.983606557377048	0.13507625272331156	0.23096841015018124	0.2643280632411067	0.19568151147098514	0.28664850136239783	0.17951881554595928	13.866666666666667	0.197134670487106	0.21672555948174324	15.420168067226891	0.20638736263736263	0.11804714741572317	16.04950495049505	1.0536160868686615	0.8328265164327973	15.722222222222221	15.580357142857142	19.790697674418606	0.7147793690170741	0.9508736638485205
0.23190932868352224	0.2146341463414634	19.32	17.705882352941178	0.14389233954451347	18.206349206349206	17.708333333333332	15.783333333333333	0.16951219512195123	19.844444444444445	0.12156862745098039	0.21436114044350582	19.416666666666668	15.3671875	15.161764705882353	17.63013698630137	0.18508535489667566	0.1522921522921523	18.24590163934426	0.13304721030042918	0.22674123029994916	0.25994180407371487	0.19568151147098514	0.2821199143468951	0.17768344451182536	14.147619047619047	0.196509009009009	0.21354166666666666	15.697478991596638	0.20296196566812522	0.11653066156946036	16.326732673267326	1.073348833168894	0.8314981218020626	16.0	15.857142857142858	20.069767441860463	0.7149674602326023	0.948028783371523
0.23004291845493563	0.2146341463414634	19.6	17.985294117647058	0.14183673469387756	18.49206349206349	18.0	16.066666666666666	0.16951219512195123	20.133333333333333	0.11959876543209877	0.21109958506224066	19.6875	15.640625	15.441176470588236	17.91780821917808	0.18230088495575222	0.15061162079510704	18.524590163934427	0.1312169312169312	0.22277722277722278	0.2557142857142857	0.19568151147098514	0.27827459231983165	0.17531305903398928	14.433333333333334	0.19479800774764802	0.2098976109215017	15.974789915966387	0.20125371164632136	0.11801761225234281	16.603960396039604	1.0934511460326999	0.829739441782545	16.27777777777778	16.133928571428573	20.348837209302324	0.7117218295302021	0.9477570540348879
0.22758037225042302	0.2146341463414634	19.88	18.264705882352942	0.1398390342052314	18.761904761904763	18.27777777777778	16.358333333333334	0.16951219512195123	20.4	0.11778115501519756	0.20937340804890472	19.958333333333332	15.9296875	15.720588235294118	18.205479452054796	0.1794425087108014	0.14823175319789314	18.81967213114754	0.13107822410147993	0.2202059833251594	0.25116931711880264	0.19568151147098514	0.27596899224806204	0.17291910902696367	14.728571428571428	0.19195214790647092	0.20737842370039128	16.26050420168067	0.19851277077271257	0.1161101198888348	16.89108910891089	1.1139299469216335	0.8253552930542797	16.564814814814813	16.419642857142858	20.627906976744185	0.7092451731654449	0.9414654129431145
0.2248126561199001	0.2146341463414634	20.16	18.558823529411764	0.1378968253968254	19.063492063492063	18.569444444444443	16.65	0.16951219512195123	20.68888888888889	0.11667913238593867	0.2067067067067067	20.25	16.21875	16.014705882352942	18.493150684931507	0.17768240343347638	0.14592592592592593	19.098360655737704	0.13107822410147993	0.21676300578034682	0.24793388429752067	0.19568151147098514	0.27411167512690354	0.1717579250720461	15.023809523809524	0.1907051282051282	0.20384615384615384	16.554621848739497	0.1958795562599049	0.11915292988098793	17.178217821782177	1.134792286926486	0.8215403312228347	16.85185185185185	16.714285714285715	20.906976744186046	0.7023874013418467	0.9406932611038226
0.22559474979491387	0.2146341463414634	20.46	18.83823529411765	0.13587487781036167	19.349206349206348	18.86111111111111	16.95	0.16951219512195123	20.977777777777778	0.11487481590574374	0.20501474926253688	20.541666666666668	16.515625	16.308823529411764	18.78082191780822	0.1749788672865596	0.1436907366885485	19.39344262295082	0.13107822410147993	0.21381267738883633	0.24346257889990983	0.19568151147098514	0.2708229426433915	0.17110481586402265	15.32857142857143	0.18845144356955382	0.20086393088552915	16.84873949579832	0.19447033240136688	0.117930694169353	17.475247524752476	1.1560453491950506	0.8208388326794857	17.14814814814815	17.008928571428573	21.186046511627907	0.7029081385101327	0.9387695268488386
0.22374798061389337	0.2146341463414634	20.76	19.13235294117647	0.13429951690821257	19.650793650793652	19.166666666666668	17.258333333333333	0.16951219512195123	21.266666666666666	0.11376811594202899	0.20280057943022695	20.833333333333332	16.8203125	16.610294117647058	19.08219178082192	0.1740216486261449	0.1414213926776741	19.688524590163933	0.13107822410147993	0.21086855550394798	0.23904382470119523	0.19568151147098514	0.2689857912787849	0.16815144766146994	15.638095238095238	0.18627450980392157	0.19798301486199577	17.15126050420168	0.1933617539585871	0.12004533905806353	17.782178217821784	1.1776964514053696	0.8176302584642289	17.444444444444443	17.303571428571427	21.488372093023255	0.6975849194061654	0.9376755975222923
0.2211614956245028	0.2146341463414634	21.06	19.441176470588236	0.13429951690821257	19.952380952380953	19.47222222222222	17.566666666666666	0.16951219512195123	21.57777777777778	0.11269614835948645	0.19971537001897532	21.125	17.125	16.919117647058822	19.383561643835616	0.1722723543888433	0.1392226148409894	19.983606557377048	0.13107822410147993	0.208485401459854	0.23511516731855714	0.19568151147098514	0.2646775745909528	0.16803503010399562	15.957142857142857	0.1839837810440953	0.1950965049556599	17.462184873949578	0.19068934646374217	0.11799982913186022	18.08910891089109	1.199753048285295	0.8133117791275548	17.75	17.616071428571427	21.488372093023255	0.6953119499956946	0.9313116082594151
0.21786833855799373	0.2146341463414634	21.36	19.735294117647058	0.13429951690821257	20.253968253968253	19.77777777777778	17.883333333333333	0.16951219512195123	21.866666666666667	0.11095505617977527	0.19711090400745573	21.416666666666668	17.4375	17.227941176470587	19.698630136986303	0.16976556184316896	0.13699582753824757	20.278688524590162	0.13107822410147993	0.20474910394265233	0.23090055484421682	0.19568151147098514	0.2614657210401891	0.1652314316469322	16.28095238095238	0.1818634778276034	0.19272168118913377	17.77310924369748	0.18865165252997954	0.11661063012410906	18.396039603960396	1.222222734179237	0.8129720414354313	18.064814814814813	17.919642857142858	21.488372093023255	0.6963614113113222	0.9295826715595404
0.21682098765432098	0.2146341463414634	21.66	20.044117647058822	0.13429951690821257	20.571428571428573	20.09722222222222	18.2	0.16951219512195123	22.177777777777777	0.10988251554941257	0.19597069597069597	21.729166666666668	17.75	17.551470588235293	20.013698630136986	0.1679936305732484	0.13671061762664816	20.59016393442623	0.13107822410147993	0.20246478873239437	0.2274821952241307	0.19568151147098514	0.25777984208081745	0.16296296296296298	16.60952380952381	0.1811062163485071	0.18992443324937028	18.092436974789916	0.18663990825688073	0.11994068634322427	18.712871287128714	1.2451132456629914	0.8087618286000161	18.37962962962963	18.241071428571427	21.488372093023255	0.6888211422567918	0.9287025149432404
0.21368821292775667	0.2146341463414634	21.98	20.36764705882353	0.13429951690821257	20.873015873015873	20.416666666666668	18.533333333333335	0.16951219512195123	22.488888888888887	0.10884353741496598	0.19244604316546762	22.041666666666668	18.078125	17.875	20.328767123287673	0.16549019607843138	0.13671061762664816	20.901639344262296	0.13107822410147993	0.19878997407087295	0.2241875771287536	0.19568151147098514	0.254221816522136	0.1606864274570983	16.942857142857143	0.18037518037518038	0.18712871287128713	18.41176470588235	0.18437324339516584	0.12240660389601989	19.03960396039604	1.2684324642075255	0.8055977375268573	18.703703703703702	18.5625	21.488372093023255	0.6831911336308374	0.9280043414228771
0.2119155354449472	0.2146341463414634	22.28	20.676470588235293	0.13429951690821257	21.206349206349206	20.73611111111111	18.858333333333334	0.16951219512195123	22.488888888888887	0.10783657066309445	0.19001325673884226	22.354166666666668	18.40625	18.205882352941178	20.65753424657534	0.16293436293436295	0.13671061762664816	21.229508196721312	0.13107822410147993	0.1969439728353141	0.22051696284329564	0.19568151147098514	0.25235320484087853	0.15899795501022496	17.29047619047619	0.1776937618147448	0.18394160583941604	18.747899159663866	0.18176810795923987	0.11891213246108225	19.366336633663366	1.2921884188926651	0.8038417808224935	19.02777777777778	18.892857142857142	21.488372093023255	0.6849296483614112	0.9227539132835757
0.2119155354449472	0.2146341463414634	22.62	21.0	0.13429951690821257	21.523809523809526	21.069444444444443	19.2	0.16951219512195123	22.488888888888887	0.1061305207646671	0.1879340277777778	22.666666666666668	18.7421875	18.53676470588235	20.986301369863014	0.16057838660578386	0.13671061762664816	21.540983606557376	0.13107822410147993	0.19383076281784076	0.21697738992463309	0.19568151147098514	0.24922941435490972	0.15628140703517587	17.63809523809524	0.17603344170924293	0.18220946915351507	19.084033613445378	0.17926565874730022	0.11660444155265755	19.702970297029704	1.3163892891716003	0.800977093276372	19.36111111111111	19.223214285714285	21.488372093023255	0.6843726517237144	0.9175815348290296
0.2119155354449472	0.2146341463414634	22.94	21.33823529411765	0.13429951690821257	21.857142857142858	21.40277777777778	19.55	0.16951219512195123	22.488888888888887	0.10512654120700844	0.18499573742540495	23.0	19.0859375	18.88235294117647	21.315068493150687	0.15967016491754124	0.13671061762664816	21.868852459016395	0.13107822410147993	0.19156774457634057	0.21339563862928349	0.19568151147098514	0.2449156209433146	0.15365612648221344	17.995238095238093	0.17343678685531722	0.17951127819548873	19.42016806722689	0.17650172003175443	0.11732783218098121	20.03960396039604	1.3410434076871662	0.7980322616566358	19.703703703703702	19.5625	21.488372093023255	0.6807044294756546	0.915360093837617
0.2119155354449472	0.2146341463414634	23.26	21.66176470588235	0.13429951690821257	22.19047619047619	21.73611111111111	19.9	0.16951219512195123	22.488888888888887	0.10351437699680512	0.18299832495812396	23.3125	19.4296875	19.227941176470587	21.65753424657534	0.15719557195571957	0.13671061762664816	22.21311475409836	0.13107822410147993	0.19179734620024125	0.2095602294455067	0.19568151147098514	0.24181895452613686	0.1515298688683827	18.36190476190476	0.17040358744394618	0.17644341801385682	19.77310924369748	0.17427385892116182	0.11671166196078447	20.386138613861387	1.3661592631408686	0.7961858489051956	20.046296296296298	19.910714285714285	21.488372093023255	0.6794741869444112	0.91289751086598
0.2119155354449472	0.2146341463414634	23.6	22.014705882352942	0.13429951690821257	22.523809523809526	22.083333333333332	20.258333333333333	0.16951219512195123	22.488888888888887	0.1018867924528302	0.18140682846565198	23.645833333333332	19.78125	19.58823529411765	22.0	0.1549090909090909	0.13671061762664816	22.540983606557376	0.13107822410147993	0.18996840442338073	0.2057057057057057	0.19568151147098514	0.24008350730688935	0.14940334128878283	18.733333333333334	0.16835610401057735	0.17385383567862006	20.126050420168067	0.17183528215556684	0.11572910241824874	20.742574257425744	1.3917455032156483	0.794301781646892	20.39814814814815	20.258928571428573	21.488372093023255	0.6785726792286433	0.9100308840651408
0.2119155354449472	0.2146341463414634	23.94	22.352941176470587	0.13429951690821257	22.873015873015873	22.430555555555557	20.616666666666667	0.16951219512195123	22.488888888888887	0.10030959752321982	0.17865804365400162	23.979166666666668	20.1484375	19.948529411764707	22.356164383561644	0.15257879656160458	0.13671061762664816	22.885245901639344	0.13107822410147993	0.1868941450174486	0.20235901216365648	0.19568151147098514	0.23625922887612796	0.14734866259971843	19.10952380952381	0.16666666666666666	0.17216770740410348	20.48739495798319	0.16920009967605282	0.11520900785613303	21.099009900990097	1.4178109375533716	0.7897328062385354	20.75925925925926	20.625	21.488372093023255	0.6745237983824024	0.9049418140946683
0.2119155354449472	0.2146341463414634	24.28	22.705882352941178	0.13429951690821257	23.22222222222222	22.791666666666668	20.991666666666667	0.16951219512195123	22.488888888888887	0.09932967702620353	0.17546645494243748	23.979166666666668	20.515625	20.316176470588236	22.71232876712329	0.15091678420310295	0.13671061762664816	23.24590163934426	0.13107822410147993	0.18354912414318356	0.1986970684039088	0.19568151147098514	0.2328767123287671	0.14529520295202952	19.495238095238093	0.1646808510638298	0.16922402455063568	20.857142857142858	0.16756228627259404	0.11409430504630191	21.465346534653467	1.444364540788098	0.7879892302954553	21.12037037037037	20.982142857142858	21.488372093023255	0.6738949252491534	0.9020835353417572
0.2119155354449472	0.2146341463414634	24.64	23.058823529411764	0.13429951690821257	23.58730158730159	23.15277777777778	21.366666666666667	0.16951219512195123	22.488888888888887	0.09778044391121776	0.17394695787831513	23.979166666666668	20.8828125	20.691176470588236	23.068493150684933	0.1487143849895761	0.13671061762664816	23.59016393442623	0.13107822410147993	0.18032173587729144	0.19545131485429992	0.19568151147098514	0.22961203483768805	0.14331065759637188	19.89047619047619	0.16346153846153846	0.16760017233950883	21.22689075630252	0.16519032798659325	0.11302369906267018	21.831683168316832	1.4714154556361516	0.7844478547162402	21.49074074074074	21.357142857142858	21.488372093023255	0.67142415565357	0.8974715537789104
0.2119155354449472	0.2146341463414634	24.98	23.41176470588235	0.13429951690821257	23.952380952380953	23.52777777777778	21.75	0.16951219512195123	22.488888888888887	0.09799291617473435	0.17126436781609194	23.979166666666668	21.265625	21.073529411764707	23.438356164383563	0.14715947980835045	0.13671061762664816	23.950819672131146	0.13107822410147993	0.17854518736223365	0.1922540125610607	0.19568151147098514	0.22628304821150855	0.1413285777975925	20.295238095238094	0.16105176663927692	0.1655376799322608	21.613445378151262	0.1628343500703895	0.11462079856123832	22.207920792079207	1.4989729960440623	0.7800276438450007	21.87037037037037	21.732142857142858	21.488372093023255	0.6654068452837624	0.894648442406239
0.2119155354449472	0.2146341463414634	24.98	23.779411764705884	0.13429951690821257	24.317460317460316	23.88888888888889	22.141666666666666	0.16951219512195123	22.488888888888887	0.09709302325581395	0.17011667293940536	23.979166666666668	21.65625	21.46323529411765	23.80821917808219	0.14565070802427513	0.13671061762664816	24.311475409836067	0.13107822410147993	0.17604617604617603	0.18876327509421034	0.19568151147098514	0.22307104660045837	0.13935144609991235	20.704761904761906	0.15946709729511505	0.16312942155638785	22.0	0.16053357865685372	0.11442961436746381	22.594059405940595	1.5270466503954734	0.7784083303117489	22.25	22.116071428571427	21.488372093023255	0.6639787159442851	0.8928379446792127
0.2119155354449472	0.2146341463414634	24.98	24.16176470588235	0.13429951690821257	24.682539682539684	24.27777777777778	22.541666666666668	0.16951219512195123	22.488888888888887	0.09610983981693363	0.16857670979667283	23.979166666666668	22.046875	21.860294117647058	24.19178082191781	0.14342629482071714	0.13671061762664816	24.688524590163933	0.13107822410147993	0.17363571934798017	0.1853346787756475	0.19568151147098514	0.2198874296435272	0.13830245583800085	21.123809523809523	0.15787385957953193	0.160670482420278	22.394957983193276	0.15915238954012623	0.1113549241031093	22.980198019801982	1.5556460847780942	0.7736135758283323	22.64814814814815	22.508928571428573	21.488372093023255	0.662258651725223	0.8849684999314417
0.2119155354449472	0.2146341463414634	24.98	24.529411764705884	0.13429951690821257	25.063492063492063	24.666666666666668	22.941666666666666	0.16951219512195123	22.488888888888887	0.09572072072072071	0.16672720668361787	23.979166666666668	22.453125	22.264705882352942	24.575342465753426	0.14126880313930673	0.13671061762664816	25.065573770491802	0.13107822410147993	0.17049408489909534	0.18262879788639366	0.19568151147098514	0.21718289085545722	0.13638288860652267	21.552380952380954	0.15705378020265004	0.15829650462032946	22.789915966386555	0.15687140963323024	0.1128819828339956	23.376237623762375	1.5847811463118526	0.767817597511062	23.046296296296298	22.910714285714285	21.488372093023255	0.6549356146770664	0.8806995803450577
0.2119155354449472	0.2146341463414634	24.98	24.91176470588235	0.13429951690821257	25.444444444444443	25.055555555555557	23.358333333333334	0.16951219512195123	22.488888888888887	0.09478935698447893	0.16518016410988226	23.979166666666668	22.859375	22.676470588235293	24.972602739726028	0.13981958762886598	0.13671061762664816	25.442622950819672	0.13107822410147993	0.16780587833219412	0.17963683527885863	0.19568151147098514	0.21369069177834119	0.13447127393838468	21.99047619047619	0.15472998851014938	0.15600315955766192	23.201680672268907	0.15547856214811606	0.11141538909609867	23.782178217821784	1.614461866539373	0.7651078262084089	23.444444444444443	23.3125	21.488372093023255	0.6536924371123102	0.8765232153045076
0.2119155354449472	0.2146341463414634	24.98	25.308823529411764	0.13429951690821257	25.841269841269842	25.444444444444443	23.775	0.16951219512195123	22.488888888888887	0.09334061135371179	0.16263582194181564	23.979166666666668	23.2734375	23.095588235294116	25.36986301369863	0.13777777777777778	0.13671061762664816	25.81967213114754	0.13107822410147993	0.1654917757636791	0.17733205985354983	0.19568151147098514	0.2106761565836299	0.132569558101473	22.433333333333334	0.15280391418893488	0.15366705471478465	23.613445378151262	0.15304606240713226	0.11096288793143778	24.198019801980198	1.6446984648799532	0.7627572939774718	23.86111111111111	23.723214285714285	21.488372093023255	0.651794406046034	0.8737201819089097
0.2119155354449472	0.2146341463414634	24.98	25.705882352941178	0.13429951690821257	26.238095238095237	25.84722222222222	24.2	0.16951219512195123	22.488888888888887	0.092423428264374	0.1618457300275482	23.979166666666668	23.703125	23.522058823529413	25.767123287671232	0.13659147869674185	0.13671061762664816	26.21311475409836	0.13107822410147993	0.16249176005273566	0.17442950922163175	0.19568151147098514	0.20796924152394267	0.13153660498793243	22.89047619047619	0.15088757396449703	0.15141113653699467	24.04201680672269	0.15082171832743915	0.10966147644707447	24.613861386138613	1.6755013521482283	0.7617903634610574	24.27777777777778	24.142857142857142	21.488372093023255	0.652128887013983	0.8714518399081319
0.2119155354449472	0.2146341463414634	24.98	26.102941176470587	0.13429951690821257	26.634920634920636	26.26388888888889	24.633333333333333	0.16951219512195123	22.488888888888887	0.09254362771020624	0.15899864682002707	23.979166666666668	24.1328125	23.955882352941178	26.17808219178082	0.13659147869674185	0.13671061762664816	26.62295081967213	0.13107822410147993	0.15992230495305923	0.17157765500306937	0.19568151147098514	0.20535714285714285	0.13048635824436536	23.35238095238095	0.15007267441860464	0.14880059970014992	24.470588235294116	0.14845024469820556	0.11112336374071878	25.03960396039604	1.7068811341387429	0.7571263424911889	24.703703703703702	24.571428571428573	21.488372093023255	0.6460029787504702	0.8682497062319077
0.2119155354449472	0.2146341463414634	24.98	26.514705882352942	0.13429951690821257	27.047619047619047	26.680555555555557	25.075	0.16951219512195123	22.488888888888887	0.09161894846434149	0.1575274177467597	23.979166666666668	24.5703125	24.397058823529413	26.602739726027398	0.13659147869674185	0.13671061762664816	27.016393442622952	0.13107822410147993	0.15802861685214625	0.16877637130801687	0.19568151147098514	0.20242914979757085	0.1290824261275272	23.823809523809523	0.14887540164227062	0.1466470154753132	24.907563025210084	0.14551269238456926	0.11197064887569844	25.465346534653467	1.7388486152776408	0.753298422469887	25.12962962962963	25.008928571428573	21.488372093023255	0.6413277735941886	0.8652690713455854
0.2119155354449472	0.2146341463414634	24.98	26.926470588235293	0.13429951690821257	27.46031746031746	27.11111111111111	25.525	0.16951219512195123	22.488888888888887	0.09016393442622951	0.15572967678746327	23.979166666666668	25.0234375	24.845588235294116	27.027397260273972	0.13659147869674185	0.13671061762664816	27.442622950819672	0.13107822410147993	0.15641586013112707	0.16572950577093815	0.19568151147098514	0.19920450778919457	0.12800917080626673	24.30952380952381	0.14771929824561403	0.14409847936278058	25.352941176470587	0.1437806072477963	0.11157380566311705	25.91089108910891	1.7714148023427607	0.7484157341603516	25.574074074074073	25.446428571428573	21.488372093023255	0.6368419284972345	0.8599895398234686
0.2119155354449472	0.2146341463414634	24.98	27.352941176470587	0.13429951690821257	27.88888888888889	27.541666666666668	25.991666666666667	0.16951219512195123	22.488888888888887	0.09127584467977812	0.1535748637383777	23.979166666666668	25.4765625	25.308823529411764	27.45205479452055	0.13659147869674185	0.13671061762664816	27.852459016393443	0.13107822410147993	0.15394050904630482	0.16298663567693203	0.19568151147098514	0.1962890625	0.12622088655146507	24.8	0.14581178903826267	0.14163701067615658	25.81512605042017	0.14170506912442396	0.1118925700088112	26.356435643564357	1.8045909082533984	0.7454442868670077	26.01851851851852	25.901785714285715	21.488372093023255	0.6335517168581966	0.8573368568758188
0.2119155354449472	0.2146341463414634	24.98	27.779411764705884	0.13429951690821257	28.3015873015873	27.97222222222222	26.458333333333332	0.16951219512195123	22.488888888888887	0.09086395233366434	0.15149606299212598	23.979166666666668	25.9375	25.772058823529413	27.89041095890411	0.13659147869674185	0.13671061762664816	28.278688524590162	0.13107822410147993	0.15120481927710844	0.16005706134094153	0.19568151147098514	0.19475535657179405	0.1240768094534712	25.3	0.1443089430894309	0.13986013986013987	26.277310924369747	0.13928100884622624	0.11176514820357258	26.81188118811881	1.8383883559310454	0.7424996297315429	26.48148148148148	26.357142857142858	21.488372093023255	0.6307344815279703	0.8542647779351156
0.2119155354449472	0.2146341463414634	24.98	28.220588235294116	0.13429951690821257	28.746031746031747	28.416666666666668	26.933333333333334	0.16951219512195123	22.488888888888887	0.08944281524926687	0.1500618811881188	23.979166666666668	26.4140625	26.25	28.34246575342466	0.13659147869674185	0.13671061762664816	28.704918032786885	0.13107822410147993	0.14877255249926058	0.15742296918767507	0.19568151147098514	0.19164310398994658	0.12232304900181488	25.814285714285713	0.14314247669773636	0.13745704467353953	26.747899159663866	0.13724405091311567	0.11240128559276084	27.277227722772277	1.8728187822324323	0.7393649959735152	26.944444444444443	26.821428571428573	21.488372093023255	0.6269637103807544	0.8517662815662761
0.2119155354449472	0.2146341463414634	24.98	28.66176470588235	0.13429951690821257	29.19047619047619	28.875	27.416666666666668	0.16951219512195123	22.488888888888887	0.09042809042809043	0.14772036474164132	23.979166666666668	26.8984375	26.735294117647058	28.794520547945204	0.13659147869674185	0.13671061762664816	29.147540983606557	0.13107822410147993	0.14696485623003194	0.1551155115511551	0.19568151147098514	0.18919753086419752	0.12098501070663811	26.33809523809524	0.1416421328099444	0.13610266801756163	27.22689075630252	0.13578014825528836	0.11315645997329182	27.742574257425744	1.907894041956243	0.7356498532130956	27.416666666666668	27.294642857142858	21.488372093023255	0.6224933932398038	0.8488063131863874
0.2119155354449472	0.2146341463414634	24.98	29.102941176470587	0.13429951690821257	29.634920634920636	29.333333333333332	27.908333333333335	0.16951219512195123	22.488888888888887	0.08996212121212122	0.14541654225141834	23.979166666666668	27.3828125	27.227941176470587	29.246575342465754	0.13659147869674185	0.13671061762664816	29.59016393442623	0.13107822410147993	0.14550641940085593	0.15230893869835269	0.19568151147098514	0.18617343844754397	0.11894736842105263	26.87142857142857	0.14014786242365798	0.1344175240623963	27.714285714285715	0.13361687045897572	0.11281747231472143	28.217821782178216	1.9436262119248482	0.7319307917094707	27.89814814814815	27.776785714285715	21.488372093023255	0.6191133193947493	0.8447482640241921
0.2119155354449472	0.2146341463414634	24.98	29.558823529411764	0.13429951690821257	30.07936507936508	29.791666666666668	28.408333333333335	0.16951219512195123	22.488888888888887	0.08904428904428904	0.143150484012907	23.979166666666668	27.8828125	27.735294117647058	29.71232876712329	0.13659147869674185	0.13671061762664816	30.0327868852459	0.13107822410147993	0.14373774166433176	0.14978791092258747	0.19568151147098514	0.18319928507596067	0.11793103448275861	27.414285714285715	0.13834491471888818	0.13209393346379647	28.210084033613445	0.13253430606218516	0.1137204627477187	28.712871287128714	1.9800275951425061	0.7279952624945344	28.38888888888889	28.267857142857142	21.488372093023255	0.6142747997468156	0.8417157252422531
0.2119155354449472	0.2146341463414634	24.98	30.029411764705884	0.13429951690821257	30.555555555555557	30.26388888888889	28.916666666666668	0.16951219512195123	22.488888888888887	0.08994951812758147	0.1409221902017291	23.979166666666668	28.390625	28.24264705882353	30.19178082191781	0.13659147869674185	0.13671061762664816	30.491803278688526	0.13107822410147993	0.14171711612548157	0.14709711012757096	0.19568151147098514	0.17998244073748904	0.11661016949152542	27.966666666666665	0.13687150837988826	0.13016992625841617	28.714285714285715	0.1309381917248425	0.11511366682523859	29.207920792079207	2.0171107250314266	0.7239798638196919	28.87962962962963	28.767857142857142	21.488372093023255	0.6088661969944533	0.8390935306449305
0.2119155354449472	0.2146341463414634	24.98	30.485294117647058	0.13429951690821257	31.015873015873016	30.75	29.433333333333334	0.16951219512195123	22.488888888888887	0.09123757904245709	0.13873159682899208	23.979166666666668	28.9140625	28.764705882352942	30.671232876712327	0.13659147869674185	0.13671061762664816	30.491803278688526	0.13107822410147993	0.14023236962982977	0.14493865030674846	0.19568151147098514	0.17682576193214491	0.11462845718093968	28.533333333333335	0.1354071363220494	0.1285444234404537	29.22689075630252	0.12900534045393858	0.11779600413073996	29.712871287128714	2.054888369747175	0.7171117119435175	29.38888888888889	29.276785714285715	21.488372093023255	0.5993157078127775	0.8349077160742575
0.2119155354449472	0.2146341463414634	24.98	30.970588235294116	0.13429951690821257	31.49206349206349	31.23611111111111	29.966666666666665	0.16951219512195123	22.488888888888887	0.09115162294353046	0.13654060066740822	23.979166666666668	29.4375	29.301470588235293	31.15068493150685	0.13659147869674185	0.13671061762664816	30.491803278688526	0.13107822410147993	0.13853503184713375	0.14303638644918445	0.19568151147098514	0.17396215758260378	0.11336828309305373	29.114285714285714	0.13425232244531016	0.12631578947368421	29.756302521008404	0.12708537782139354	0.11969572600179113	30.217821782178216	2.093373536574904	0.7103966531964893	29.90740740740741	29.794642857142858	21.488372093023255	0.5907009271946981	0.8300923791982804
0.2119155354449472	0.2146341463414634	24.98	31.455882352941178	0.13429951690821257	31.49206349206349	31.73611111111111	30.5	0.16951219512195123	22.488888888888887	0.09086918349429324	0.13469945355191257	23.979166666666668	29.9765625	29.83823529411765	31.65753424657534	0.13659147869674185	0.13671061762664816	30.491803278688526	0.13107822410147993	0.13708626531144122	0.14120256283883686	0.19568151147098514	0.17203107658157601	0.11239935587761675	29.7	0.13250883392226148	0.12477175897748022	30.285714285714285	0.12538079204745872	0.11979780176540489	30.742574257425744	2.132579476407904	0.7064940183772026	30.425925925925927	30.321428571428573	21.488372093023255	0.5866962166117977	0.8262918201426075
0.2119155354449472	0.2146341463414634	24.98	31.941176470588236	0.13429951690821257	31.49206349206349	32.236111111111114	31.05	0.16951219512195123	22.488888888888887	0.09086918349429324	0.13285024154589373	23.979166666666668	30.5234375	30.389705882352942	32.15068493150685	0.13659147869674185	0.13671061762664816	30.491803278688526	0.13107822410147993	0.13565395444074738	0.1386402129203968	0.19568151147098514	0.17034614336331425	0.11142766698322254	30.304761904761904	0.13136574074074073	0.12320574162679426	30.831932773109244	0.12319296040226273	0.12154059749509777	31.277227722772277	2.172519688310046	0.7007854641388463	30.962962962962962	30.857142857142858	21.488372093023255	0.5792448666437486	0.8223260616339441
0.2119155354449472	0.2146341463414634	24.98	32.44117647058823	0.13429951690821257	31.49206349206349	32.75	31.608333333333334	0.16951219512195123	22.488888888888887	0.09086918349429324	0.13103084629580808	23.979166666666668	31.078125	30.955882352941178	32.67123287671233	0.13659147869674185	0.13671061762664816	30.491803278688526	0.13107822410147993	0.1334841628959276	0.13634204275534442	0.19568151147098514	0.1676037483266399	0.1098661686896981	30.919047619047618	0.12965595678134775	0.12224507787246547	31.386554621848738	0.12151547820730017	0.12213840921509511	31.81188118811881	2.2132079241636684	0.6969175616130767	31.50925925925926	31.401785714285715	21.488372093023255	0.5747791523979816	0.8190559708281718
0.2119155354449472	0.2146341463414634	24.98	32.955882352941174	0.13429951690821257	31.49206349206349	33.263888888888886	32.175	0.16951219512195123	22.488888888888887	0.09086918349429324	0.128982128982129	23.979166666666668	31.640625	31.522058823529413	33.19178082191781	0.13659147869674185	0.13671061762664816	30.491803278688526	0.13107822410147993	0.13185185185185186	0.13412642873804526	0.19568151147098514	0.1649132035770647	0.10859590088712144	31.542857142857144	0.12793296089385475	0.12016175621028308	31.949579831932773	0.12016908212560387	0.12207450445068613	32.366336633663366	2.2546581934045085	0.6914837574849781	32.05555555555556	31.964285714285715	21.488372093023255	0.569409253034292	0.8135582619356643
0.2119155354449472	0.2146341463414634	24.98	33.470588235294116	0.13429951690821257	31.49206349206349	33.791666666666664	32.75833333333333	0.16951219512195123	22.488888888888887	0.09086918349429324	0.12668532180106842	23.979166666666668	32.21875	32.10294117647059	33.726027397260275	0.13659147869674185	0.13671061762664816	30.491803278688526	0.13107822410147993	0.12972841901066925	0.13215758131012367	0.19568151147098514	0.16227390180878554	0.10736842105263159	32.180952380952384	0.12654405709580016	0.11836502980414419	32.52100840336134	0.11882213672684226	0.12432599769980726	32.92079207920792	2.2968847678453135	0.6863522835201221	32.620370370370374	32.526785714285715	21.488372093023255	0.5620262858203149	0.8106782812199294
0.2119155354449472	0.2146341463414634	24.98	34.0	0.13429951690821257	31.49206349206349	34.333333333333336	33.34166666666667	0.16951219512195123	22.488888888888887	0.09086918349429324	0.12521869532616844	23.979166666666668	32.8046875	32.6985294117647	34.26027397260274	0.13659147869674185	0.13671061762664816	30.491803278688526	0.13107822410147993	0.12812574422481543	0.1302001349224196	0.19568151147098514	0.1596851992891597	0.10644589000591366	32.833333333333336	0.12570811977340168	0.11659693165969316	33.10084033613445	0.11718636693255982	0.12358527801452372	33.48514851485149	2.339902186589804	0.680135531600965	33.19444444444444	33.098214285714285	21.488372093023255	0.5565502535864413	0.8037208096154886
0.2119155354449472	0.2146341463414634	24.98	34.0	0.13429951690821257	31.49206349206349	34.875	33.94166666666667	0.16951219512195123	22.488888888888887	0.09086918349429324	0.12374171372452737	23.979166666666668	33.40625	33.3014705882353	34.80821917808219	0.13659147869674185	0.13671061762664816	30.491803278688526	0.13107822410147993	0.12605238540692235	0.12828438948995363	0.19568151147098514	0.1571072319201995	0.1046207497820401	33.5	0.12483434932414524	0.11458333333333333	33.69747899159664	0.11570717839374556	0.12309890990765596	34.06930693069307	2.3837252610386392	0.6759084345215749	33.77777777777778	33.6875	21.488372093023255	0.552809524613919	0.7990073444292308
0.2119155354449472	0.2146341463414634	24.98	34.0	0.13429951690821257	31.49206349206349	35.43055555555556	34.55	0.16951219512195123	22.488888888888887	0.09086918349429324	0.12204534491075736	23.979166666666668	34.015625	33.919117647058826	35.35616438356164	0.13659147869674185	0.13671061762664816	30.491803278688526	0.13107822410147993	0.1240238860817639	0.12659874268371993	0.19568151147098514	0.1543361097501225	0.10342857142857143	34.17619047619048	0.12294868455326909	0.11263810293721369	34.30252100840336	0.11397519855092657	0.12101339045007818	34.65346534653465	2.4283690799891704	0.6728374507892113	34.361111111111114	34.276785714285715	21.488372093023255	0.5518240603391331	0.7938508412392895
0.2119155354449472	0.2146341463414634	24.98	34.0	0.13429951690821257	31.49206349206349	36.0	35.175	0.16951219512195123	22.488888888888887	0.09086918349429324	0.11987680644397063	23.979166666666668	34.6328125	34.544117647058826	35.917808219178085	0.13659147869674185	0.13671061762664816	30.491803278688526	0.13107822410147993	0.12249041281299346	0.12473392933163048	0.19568151147098514	0.15210589651022863	0.10249929795001404	34.86666666666667	0.12080880470949577	0.11066984379136881	34.91596638655462	0.11253755804425021	0.12136179240659065	35.257425742574256	2.4738490148306824	0.6675314700310068	34.97222222222222	34.88392857142857	21.488372093023255	0.5461696776244161	0.7888932624375974
0.2119155354449472	0.2146341463414634	24.98	34.0	0.13429951690821257	31.49206349206349	36.0	35.8	0.16951219512195123	22.488888888888887	0.09086918349429324	0.11824953445065177	23.979166666666668	35.265625	35.18382352941177	36.49315068493151	0.13659147869674185	0.13671061762664816	30.491803278688526	0.13107822410147993	0.12051395657953035	0.12267502612330199	0.19568151147098514	0.1494443130763774	0.10160132523467698	35.576190476190476	0.11996981891348088	0.10954983086130628	35.53781512605042	0.11082853700977112	0.1218687267333567	35.86138613861386	2.5201807248369446	0.661716081962931	35.583333333333336	35.5	21.488372093023255	0.5398473552295743	0.7835848086962877
0.2119155354449472	0.2146341463414634	24.98	34.0	0.13429951690821257	31.49206349206349	36.0	36.45	0.16951219512195123	22.488888888888887	0.09086918349429324	0.11659807956104253	23.979166666666668	35.90625	35.830882352941174	36.49315068493151	0.13659147869674185	0.13671061762664816	30.491803278688526	0.13107822410147993	0.11879895561357702	0.12066488815924482	0.19568151147098514	0.14727061556329848	0.10067842605156038	36.2952380952381	0.11811218186310847	0.10767263427109974	36.1764705882353	0.10942009971136185	0.12229149943410775	36.48514851485149	2.5673801625578903	0.6561014871290962	36.2037037037037	36.13392857142857	21.488372093023255	0.5338099876949884	0.778392986563204
0.2119155354449472	0.2146341463414634	24.98	34.0	0.13429951690821257	31.49206349206349	36.0	37.1	0.16951219512195123	22.488888888888887	0.09086918349429324	0.11545372866127583	23.979166666666668	36.5625	36.49264705882353	36.49315068493151	0.13659147869674185	0.13671061762664816	30.491803278688526	0.13107822410147993	0.1170940170940171	0.11887970985291155	0.19568151147098514	0.14468279324509356	0.09898612593383138	37.02857142857143	0.11656143759106362	0.10605679819050012	36.8235294117647	0.10802469135802469	0.12247366552038118	37.10891089108911	2.615463579312251	0.6507662094824735	36.842592592592595	36.767857142857146	21.488372093023255	0.5282925439620924	0.7732398750028547
0.2119155354449472	0.2146341463414634	24.98	34.0	0.13429951690821257	31.49206349206349	36.0	37.766666666666666	0.16951219512195123	22.488888888888887	0.09086918349429324	0.11407766990291263	23.979166666666668	37.2265625	37.169117647058826	36.49315068493151	0.13659147869674185	0.13671061762664816	30.491803278688526	0.13107822410147993	0.11563483735571878	0.1169139465875371	0.19568151147098514	0.14234476574759022	0.0972987149226331	37.78095238095238	0.11476974469100454	0.10449604743083003	37.48739495798319	0.10713385429795816	0.121243768498688	37.75247524752475	2.6644475307830877	0.6464179653918505	37.48148148148148	37.419642857142854	21.488372093023255	0.5251741968931625	0.7676617338905385
0.2119155354449472	0.2146341463414634	24.98	34.0	0.13429951690821257	31.49206349206349	36.0	38.45	0.16951219512195123	22.488888888888887	0.09086918349429324	0.11205028175119203	23.979166666666668	37.90625	37.85294117647059	36.49315068493151	0.13659147869674185	0.13671061762664816	30.491803278688526	0.13107822410147993	0.11376751854905194	0.11538461538461539	0.19568151147098514	0.1398370402994935	0.09590100541376644	38.542857142857144	0.11348182883939038	0.10269482884195193	38.15966386554622	0.10526315789473684	0.12091862184555473	38.40594059405941	2.7143488827181	0.6412491556006037	38.138888888888886	38.080357142857146	21.488372093023255	0.520330533755049	0.7621677774461584
0.2119155354449472	0.2146341463414634	24.98	34.0	0.13429951690821257	31.49206349206349	36.0	39.13333333333333	0.16951219512195123	22.488888888888887	0.09086918349429324	0.11030664395229983	23.979166666666668	38.59375	38.5514705882353	36.49315068493151	0.13659147869674185	0.13671061762664816	30.491803278688526	0.13107822410147993	0.11214574898785425	0.11424756818615296	0.19568151147098514	0.13760276936391172	0.094272681196148	39.32380952380952	0.11172540889196038	0.10090648854961833	38.84033613445378	0.10438362799709373	0.12100263523040723	39.06930693069307	2.7651848167367055	0.6356622005237992	38.81481481481482	38.75892857142857	21.488372093023255	0.514659565293392	0.7566648357542064
0.2119155354449472	0.2146341463414634	24.98	34.0	0.13429951690821257	31.49206349206349	36.0	39.84166666666667	0.16951219512195123	22.488888888888887	0.09086918349429324	0.10834553440702782	23.979166666666668	39.296875	39.26470588235294	36.49315068493151	0.13659147869674185	0.13671061762664816	30.491803278688526	0.13107822410147993	0.11053677932405567	0.11235955056179775	0.19568151147098514	0.13538788522848033	0.0931738913801694	40.11904761904762	0.11048222775639574	0.09917936694021103	39.53781512605042	0.10314540059347181	0.11927610838809335	39.742574257425744	2.8169728362458644	0.6312535936448141	39.49074074074074	39.4375	21.488372093023255	0.5119774852567208	0.7505297020329075
0.2119155354449472	0.2146341463414634	24.98	34.0	0.13429951690821257	31.49206349206349	36.0	40.55833333333333	0.16951219512195123	22.488888888888887	0.09086918349429324	0.10663653174440108	23.979166666666668	40.015625	39.99264705882353	36.49315068493151	0.13659147869674185	0.13671061762664816	30.491803278688526	0.13107822410147993	0.10913705583756345	0.11068211068211069	0.19568151147098514	0.13322196700772604	0.09184423218221896	40.93333333333333	0.1085650723025584	0.09746543778801843	40.2436974789916	0.10202419730107026	0.11695410981952162	40.42574257425743	2.869730772466722	0.6268226324668296	40.18518518518518	40.13392857142857	21.488372093023255	0.509868522647308	0.7437767422863512
0.2119155354449472	0.2146341463414634	24.98	34.0	0.13429951690821257	31.49206349206349	36.0	41.28333333333333	0.16951219512195123	22.488888888888887	0.09086918349429324	0.10476382721033509	23.979166666666668	40.7421875	40.72794117647059	36.49315068493151	0.13659147869674185	0.13671061762664816	30.491803278688526	0.13107822410147993	0.10795781399808245	0.1088644159595595	0.19568151147098514	0.13128205128205128	0.09029617144233085	41.76190476190476	0.10754098360655738	0.09578804347826086	40.96638655462185	0.10057012542759407	0.11614719624379541	41.118811881188115	2.923476790574089	0.6207690002223424	40.888888888888886	40.848214285714285	21.488372093023255	0.504621803978547	0.7369161964661378
0.2119155354449472	0.2146341463414634	24.98	34.0	0.13429951690821257	31.49206349206349	36.0	42.025	0.16951219512195123	22.488888888888887	0.09086918349429324	0.10350981558596074	23.979166666666668	41.484375	41.48529411764706	36.49315068493151	0.13659147869674185	0.13671061762664816	30.491803278688526	0.13107822410147993	0.10621468926553672	0.10723147819922013	0.19568151147098514	0.12895426153536169	0.08899408284023669	42.60476190476191	0.10652920962199312	0.09414645003338526	41.705882352941174	0.09913937632726054	0.11490700018113659	41.83168316831683	2.9782293959509354	0.6146989875399188	41.601851851851855	41.57142857142857	21.488372093023255	0.4997919873587822	0.7296059877210554
0.2119155354449472	0.2146341463414634	24.98	34.0	0.13429951690821257	31.49206349206349	36.0	42.78333333333333	0.16951219512195123	22.488888888888887	0.09086918349429324	0.10186988702765874	23.979166666666668	42.2421875	42.25	36.49315068493151	0.13659147869674185	0.13671061762664816	30.491803278688526	0.13107822410147993	0.10467911965970039	0.1054646710755308	0.19568151147098514	0.12707838479809977	0.08748255002326663	43.46666666666667	0.10510764035457999	0.09251968503937008	42.45378151260504	0.09783085013146363	0.11504268958614804	42.554455445544555	3.034007440560006	0.6087598922509039	42.333333333333336	42.30357142857143	21.488372093023255	0.4937172026647558	0.7238025818370519
0.2119155354449472	0.2146341463414634	24.98	34.0	0.13429951690821257	31.49206349206349	36.0	43.55	0.16951219512195123	22.488888888888887	0.09086918349429324	0.10026789131266743	23.979166666666668	43.015625	43.029411764705884	36.49315068493151	0.13659147869674185	0.13671061762664816	30.491803278688526	0.13107822410147993	0.10279694878314566	0.1038961038961039	0.19568151147098514	0.12485414235705951	0.08623055809698078	44.34761904761905	0.10327664869348818	0.09092863284608771	43.21008403361345	0.09631697626973049	0.11498600174289511	43.28712871287129	3.0908301294347713	0.6044365532418708	43.074074074074076	43.05357142857143	21.488372093023255	0.48945055149897576	0.7194225549847659
0.2119155354449472	0.2146341463414634	24.98	34.0	0.13429951690821257	31.49206349206349	36.0	44.333333333333336	0.16951219512195123	22.488888888888887	0.09086918349429324	0.09887218045112782	23.979166666666668	43.796875	43.8235294117647	36.49315068493151	0.13659147869674185	0.13671061762664816	30.491803278688526	0.13107822410147993	0.10132001427042454	0.10268456375838926	0.19568151147098514	0.12285059228123806	0.08475719424460432	45.24761904761905	0.1020990421846342	0.08935361216730038	43.983193277310924	0.0949273837086929	0.11455011569960795	44.039603960396036	3.148717027291955	0.5973963323859725	43.833333333333336	43.8125	21.488372093023255	0.4828462166863645	0.7119464480855804
0.2119155354449472	0.2146341463414634	24.98	34.0	0.13429951690821257	31.49206349206349	36.0	45.125	0.16951219512195123	22.488888888888887	0.09086918349429324	0.09732225300092336	23.979166666666668	44.59375	44.63235294117647	36.49315068493151	0.13659147869674185	0.13671061762664816	30.491803278688526	0.13107822410147993	0.09950946040644709	0.1014827018121911	0.19568151147098514	0.12068318318318318	0.08333333333333333	46.161904761904765	0.10112134561473768	0.08802159020137015	44.773109243697476	0.09376934186094492	0.11391630938556659	44.79207920792079	3.2076880652678774	0.5905816771765529	44.601851851851855	44.589285714285715	21.488372093023255	0.4766653677909863	0.7044979865621195
0.2119155354449472	0.2146341463414634	24.98	34.0	0.13429951690821257	31.49206349206349	36.0	45.93333333333333	0.16951219512195123	22.488888888888887	0.09086918349429324	0.09579100145137881	23.979166666666668	45.40625	45.455882352941174	36.49315068493151	0.13659147869674185	0.13671061762664816	30.491803278688526	0.13107822410147993	0.09772883688919477	0.09980588806211582	0.19568151147098514	0.1187315634218289	0.08192090395480225	47.095238095238095	0.09956709956709957	0.08651295653948174	45.57983193277311	0.09261880687563195	0.1124595872162624	45.56435643564357	3.2677635477809925	0.5858333242806044	45.379629629629626	45.375	21.488372093023255	0.47337373706434205	0.6982929114968668
0.2119155354449472	0.2146341463414634	24.98	34.0	0.13429951690821257	31.49206349206349	36.0	46.75833333333333	0.16951219512195123	22.488888888888887	0.09086918349429324	0.09427909463553734	23.979166666666668	46.234375	46.3014705882353	36.49315068493151	0.13659147869674185	0.13671061762664816	30.491803278688526	0.13107822410147993	0.09597837107130787	0.09877719548991583	0.19568151147098514	0.11664553522912516	0.08097079037800688	48.05238095238095	0.09841453982985306	0.08502105474233006	46.39495798319328	0.09117034981666831	0.11165487700423185	46.35643564356435	3.3289641595229322	0.5810632385735449	46.175925925925924	46.17857142857143	21.488372093023255	0.4694083615693131	0.6927181155777767
0.2119155354449472	0.2146341463414634	24.98	34.0	0.13429951690821257	31.49206349206349	36.0	47.6	0.16951219512195123	22.488888888888887	0.09086918349429324	0.09261204481792717	23.979166666666668	47.078125	47.154411764705884	36.49315068493151	0.13659147869674185	0.13671061762664816	30.491803278688526	0.13107822410147993	0.09425821440424825	0.09761422111336349	0.19568151147098514	0.11459074733096085	0.08097079037800688	49.023809523809526	0.09785293558806764	0.08354679802955665	47.226890756302524	0.08955803788246722	0.10966694603782899	47.15841584158416	3.391310972580487	0.5750867643656846	46.99074074074074	46.99107142857143	21.488372093023255	0.4654198183278556	0.6847537104035136
0.2119155354449472	0.2146341463414634	24.98	34.0	0.13429951690821257	31.49206349206349	36.0	48.458333333333336	0.16951219512195123	22.488888888888887	0.09086918349429324	0.09131556319862424	23.979166666666668	47.9375	48.02205882352941	36.49315068493151	0.13659147869674185	0.13671061762664816	30.491803278688526	0.13107822410147993	0.09256844850065189	0.09600367478180984	0.19568151147098514	0.11256773291382625	0.08097079037800688	50.01428571428571	0.09783420463032114	0.08210689388071263	48.075630252100844	0.08807007521660477	0.10904758285951248	47.97029702970297	3.454825453690972	0.5693152738833173	47.81481481481482	47.82142857142857	21.488372093023255	0.46026769102380477	0.6783628567428297
0.2119155354449472	0.2146341463414634	24.98	34.0	0.13429951690821257	31.49206349206349	36.0	49.325	0.16951219512195123	22.488888888888887	0.09086918349429324	0.08971109984794728	23.979166666666668	48.8125	48.911764705882355	36.49315068493151	0.13659147869674185	0.13671061762664816	30.491803278688526	0.13107822410147993	0.09090909090909091	0.09500901984365605	0.19568151147098514	0.11059591275974584	0.08097079037800688	51.02857142857143	0.09796367638965328	0.08070041872858774	48.9327731092437	0.08678611422172453	0.10734721617727455	48.79207920792079	3.5195294716334846	0.5650588953790285	48.648148148148145	48.669642857142854	21.488372093023255	0.457711679201754	0.6724061115563031
0.2119155354449472	0.2146341463414634	24.98	34.0	0.13429951690821257	31.49206349206349	36.0	50.21666666666667	0.16951219512195123	22.488888888888887	0.09086918349429324	0.08811815466312645	23.979166666666668	49.703125	49.81617647058823	36.49315068493151	0.13659147869674185	0.13671061762664816	30.491803278688526	0.13107822410147993	0.08928010059729645	0.09402214022140222	0.19568151147098514	0.10863697705802969	0.08097079037800688	52.06190476190476	0.09879213989543897	0.07931163486719042	49.81512605042017	0.08616116345010519	0.10542606097097688	49.633663366336634	3.5854453047585655	0.5596396792368337	49.5	49.526785714285715	21.488372093023255	0.45421361826585677	0.6650657402078105
0.2119155354449472	0.2146341463414634	24.98	34.0	0.13429951690821257	31.49206349206349	36.0	51.11666666666667	0.16951219512195123	22.488888888888887	0.09086918349429324	0.08689272905119008	23.979166666666668	50.6015625	50.73529411764706	36.49315068493151	0.13659147869674185	0.13671061762664816	30.491803278688526	0.13107822410147993	0.08769492048788019	0.0927536231884058	0.19568151147098514	0.10672853828306264	0.08097079037800688	53.114285714285714	0.09847679773290825	0.07916355489171023	50.705882352941174	0.08526089295320065	0.10399836899132907	50.495049504950494	3.6525956486589055	0.5536552639838966	50.370370370370374	50.410714285714285	21.488372093023255	0.44965689499256756	0.6576536329752257
0.2119155354449472	0.2146341463414634	24.98	34.0	0.13429951690821257	31.49206349206349	36.0	52.03333333333333	0.16951219512195123	22.488888888888887	0.09086918349429324	0.08552210121716848	23.979166666666668	51.5234375	51.669117647058826	36.49315068493151	0.13659147869674185	0.13671061762664816	30.491803278688526	0.13107822410147993	0.08612585291887793	0.09150419809306959	0.19568151147098514	0.10485183979159883	0.08097079037800688	54.19047619047619	0.09832599118942731	0.07916355489171023	51.61344537815126	0.08391915641476275	0.10271154116644082	50.495049504950494	3.721003623983702	0.5463035988395337	51.25	51.294642857142854	21.488372093023255	0.4435920576730929	0.6490151400059745
0.2119155354449472	0.2146341463414634	24.98	34.0	0.13429951690821257	31.49206349206349	36.0	52.96666666666667	0.16951219512195123	22.488888888888887	0.09086918349429324	0.0841724354940214	23.979166666666668	52.46875	52.625	36.49315068493151	0.13659147869674185	0.13671061762664816	30.491803278688526	0.13107822410147993	0.08457415128052412	0.09026128266033254	0.19568151147098514	0.10300703774792067	0.08097079037800688	55.29047619047619	0.09832599118942731	0.07916355489171023	52.53781512605042	0.08276634226164843	0.10196222646427729	50.495049504950494	3.7906927843993645	0.5404754974494922	52.148148148148145	52.205357142857146	21.488372093023255	0.4385132709852149	0.6424377239137695
0.2119155354449472	0.2146341463414634	24.98	34.0	0.13429951690821257	31.49206349206349	36.0	53.916666666666664	0.16951219512195123	22.488888888888887	0.09086918349429324	0.08284389489953632	23.979166666666668	53.421875	53.595588235294116	36.49315068493151	0.13659147869674185	0.13671061762664816	30.491803278688526	0.13107822410147993	0.08306522374963439	0.08890108382494169	0.19568151147098514	0.10119421747328725	0.08097079037800688	56.40952380952381	0.09832599118942731	0.07916355489171023	53.47899159663866	0.08146209691034949	0.1015069510202211	50.495049504950494	3.861687124699333	0.5354216580009692	53.06481481481482	53.125	21.488372093023255	0.4339147069807481	0.6369286090211903
0.2119155354449472	0.2146341463414634	24.98	34.0	0.13429951690821257	31.49206349206349	36.0	54.88333333333333	0.16951219512195123	22.488888888888887	0.09086918349429324	0.08138475554205891	23.979166666666668	54.3984375	54.588235294117645	36.49315068493151	0.13659147869674185	0.13671061762664816	30.491803278688526	0.13107822410147993	0.08157403418066925	0.08782327586206896	0.19568151147098514	0.0994133991972831	0.08097079037800688	57.54761904761905	0.09832599118942731	0.07916355489171023	54.436974789915965	0.0800992966487381	0.1006304138052565	50.495049504950494	3.9340110890657445	0.5307799607972605	53.99074074074074	54.07142857142857	21.488372093023255	0.43014954699200403	0.631410374602517
0.2119155354449472	0.2146341463414634	24.98	34.0	0.13429951690821257	31.49206349206349	36.0	55.875	0.16951219512195123	22.488888888888887	0.09086918349429324	0.08035982008995503	23.979166666666668	55.390625	55.595588235294116	36.49315068493151	0.13659147869674185	0.13671061762664816	30.491803278688526	0.13107822410147993	0.08011283497884344	0.08689326808623198	0.19568151147098514	0.09824561403508772	0.08097079037800688	58.714285714285715	0.09832599118942731	0.07916355489171023	55.411764705882355	0.0789132197891322	0.09882113930890529	50.495049504950494	4.007689579485864	0.5270198993173155	53.99074074074074	55.026785714285715	21.488372093023255	0.42819876000841023	0.6258410386262208
0.2119155354449472	0.2146341463414634	24.98	34.0	0.13429951690821257	31.49206349206349	36.0	56.875	0.16951219512195123	22.488888888888887	0.09086918349429324	0.08035982008995503	23.979166666666668	56.3984375	56.625	36.49315068493151	0.13659147869674185	0.13671061762664816	30.491803278688526	0.13107822410147993	0.07868125779193794	0.08596286196597844	0.19568151147098514	0.09824561403508772	0.08097079037800688	59.904761904761905	0.09832599118942731	0.07916355489171023	56.411764705882355	0.078060413354531	0.09700580739600462	50.495049504950494	4.082747964326127	0.5206636424914398	53.99074074074074	56.0	21.488372093023255	0.4236578350954352	0.6176694498874444
0.2119155354449472	0.2146341463414634	24.98	34.0	0.13429951690821257	31.49206349206349	36.0	57.9	0.16951219512195123	22.488888888888887	0.09086918349429324	0.08035982008995503	23.979166666666668	57.421875	57.669117647058826	36.49315068493151	0.13659147869674185	0.13671061762664816	30.491803278688526	0.13107822410147993	0.07816155222237511	0.08478898380721663	0.19568151147098514	0.09824561403508772	0.08097079037800688	61.114285714285714	0.09832599118942731	0.07916355489171023	57.42016806722689	0.07721676796010597	0.09645743641225502	50.495049504950494	4.159212087066768	0.5139190948547491	53.99074074074074	56.0	21.488372093023255	0.41746165844249405	0.6103765312670041
0.2119155354449472	0.2146341463414634	24.98	34.0	0.13429951690821257	31.49206349206349	36.0	58.93333333333333	0.16951219512195123	22.488888888888887	0.09086918349429324	0.08035982008995503	23.979166666666668	58.46875	58.73529411764706	36.49315068493151	0.13659147869674185	0.13671061762664816	30.491803278688526	0.13107822410147993	0.07816155222237511	0.08350025037556334	0.19568151147098514	0.09824561403508772	0.08097079037800688	62.352380952380955	0.09832599118942731	0.07916355489171023	58.445378151260506	0.07621811516725217	0.09541341680730313	50.495049504950494	4.237108275200023	0.5079090915795658	53.99074074074074	56.0	21.488372093023255	0.4124956747722626	0.6033225083868688
0.2119155354449472	0.2146341463414634	24.98	34.0	0.13429951690821257	31.49206349206349	36.0	60.0	0.16951219512195123	22.488888888888887	0.09086918349429324	0.08035982008995503	23.979166666666668	59.5390625	59.8235294117647	36.49315068493151	0.13659147869674185	0.13671061762664816	30.491803278688526	0.13107822410147993	0.07816155222237511	0.08259587020648967	0.19568151147098514	0.09824561403508772	0.08097079037800688	63.614285714285714	0.09832599118942731	0.07916355489171023	59.49579831932773	0.0752301818998428	0.09332736930736904	50.495049504950494	4.316463349295015	0.5024627905738356	53.99074074074074	56.0	21.488372093023255	0.4091354212664665	0.5957901598812047
0.2119155354449472	0.2146341463414634	24.98	34.0	0.13429951690821257	31.49206349206349	36.0	60.0	0.16951219512195123	22.488888888888887	0.09086918349429324	0.08035982008995503	23.979166666666668	60.625	60.9264705882353	36.49315068493151	0.13659147869674185	0.13671061762664816	30.491803278688526	0.13107822410147993	0.07816155222237511	0.08146270818247647	0.19568151147098514	0.09824561403508772	0.08097079037800688	64.9047619047619	0.09832599118942731	0.07916355489171023	59.49579831932773	0.07417461482024945	0.09102933981565531	50.495049504950494	4.3973046322323635	0.49708214378904536	53.99074074074074	56.0	21.488372093023255	0.40605280397339005	0.5881114836047007
0.2119155354449472	0.2146341463414634	24.98	34.0	0.13429951690821257	31.49206349206349	36.0	60.0	0.16951219512195123	22.488888888888887	0.09086918349429324	0.08035982008995503	23.979166666666668	61.7265625	62.0514705882353	36.49315068493151	0.13659147869674185	0.13671061762664816	30.491803278688526	0.13107822410147993	0.07816155222237511	0.08045977011494253	0.19568151147098514	0.09824561403508772	0.08097079037800688	66.21904761904761	0.09832599118942731	0.07916355489171023	59.49579831932773	0.07313389903638717	0.08959729720187636	50.495049504950494	4.479659958611786	0.49219124190030117	53.99074074074074	56.0	21.488372093023255	0.4025939446984248	0.5817885391021775
0.2119155354449472	0.2146341463414634	24.98	34.0	0.13429951690821257	31.49206349206349	36.0	60.0	0.16951219512195123	22.488888888888887	0.09086918349429324	0.08035982008995503	23.979166666666668	62.8515625	63.1985294117647	36.49315068493151	0.13659147869674185	0.13671061762664816	30.491803278688526	0.13107822410147993	0.07816155222237511	0.07934845840605002	0.19568151147098514	0.09824561403508772	0.08097079037800688	67.55714285714286	0.09832599118942731	0.07916355489171023	59.49579831932773	0.07196729400155072	0.08784341316187587	50.495049504950494	4.563557684335877	0.48586399679648656	53.99074074074074	56.0	21.488372093023255	0.3980205836346107	0.5737074099583624
0.2119155354449472	0.2146341463414634	24.98	34.0	0.13429951690821257	31.49206349206349	36.0	60.0	0.16951219512195123	22.488888888888887	0.09086918349429324	0.08035982008995503	23.979166666666668	63.9921875	64.36029411764706	36.49315068493151	0.13659147869674185	0.13671061762664816	30.491803278688526	0.13107822410147993	0.07816155222237511	0.07922738838769373	0.19568151147098514	0.09824561403508772	0.08097079037800688	68.92857142857143	0.09832599118942731	0.07916355489171023	59.49579831932773	0.07081174438687392	0.08707250841506424	50.495049504950494	4.649026696373373	0.4808489997247194	53.99074074074074	56.0	21.488372093023255	0.39377649130965514	0.5679215081397836
0.2119155354449472	0.2146341463414634	24.98	34.0	0.13429951690821257	31.49206349206349	36.0	60.0	0.16951219512195123	22.488888888888887	0.09086918349429324	0.08035982008995503	23.979166666666668	63.9921875	65.55147058823529	36.49315068493151	0.13659147869674185	0.13671061762664816	30.491803278688526	0.13107822410147993	0.07816155222237511	0.07922738838769373	0.19568151147098514	0.09824561403508772	0.08097079037800688	70.32380952380953	0.09832599118942731	0.07916355489171023	59.49579831932773	0.0697453954496208	0.08577037533472473	50.495049504950494	4.736096422705271	0.475756838941568	53.99074074074074	56.0	21.488372093023255	0.3899864636068433	0.5615272142762927
0.2119155354449472	0.2146341463414634	24.98	34.0	0.13429951690821257	31.49206349206349	36.0	60.0	0.16951219512195123	22.488888888888887	0.09086918349429324	0.08035982008995503	23.979166666666668	63.9921875	66.76470588235294	36.49315068493151	0.13659147869674185	0.13671061762664816	30.491803278688526	0.13107822410147993	0.07816155222237511	0.07922738838769373	0.19568151147098514	0.09824561403508772	0.08097079037800688	71.74761904761905	0.09832599118942731	0.07916355489171023	59.49579831932773	0.06869317050507733	0.0857503689331936	50.495049504950494	4.8247968424572445	0.47034635359111177	53.99074074074074	56.0	21.488372093023255	0.38459598465791817	0.5560967225243054
0.2119155354449472	0.2146341463414634	24.98	34.0	0.13429951690821257	31.49206349206349	36.0	60.0	0.16951219512195123	22.488888888888887	0.09086918349429324	0.08035982008995503	23.979166666666668	63.9921875	68.0	36.49315068493151	0.13659147869674185	0.13671061762664816	30.491803278688526	0.13107822410147993	0.07816155222237511	0.07922738838769373	0.19568151147098514	0.09824561403508772	0.08097079037800688	73.2	0.09832599118942731	0.07916355489171023	59.49579831932773	0.06752537080405933	0.08440088553873942	50.495049504950494	4.915158496221782	0.46489571749148567	53.99074074074074	56.0	21.488372093023255	0.38049483195274625	0.5492966030302251
0.2119155354449472	0.2146341463414634	24.98	34.0	0.13429951690821257	31.49206349206349	36.0	60.0	0.16951219512195123	22.488888888888887	0.09086918349429324	0.08035982008995503	23.979166666666668	63.9921875	68.0	36.49315068493151	0.13659147869674185	0.13671061762664816	30.491803278688526	0.13107822410147993	0.07816155222237511	0.07922738838769373	0.19568151147098514	0.09824561403508772	0.08097079037800688	74.68095238095238	0.09832599118942731	0.07916355489171023	59.49579831932773	0.06650513294650258	0.08353302162888294	50.495049504950494	5.0072124965736835	0.46018303527905624	53.99074074074074	56.0	21.488372093023255	0.3766500136501733	0.5437160569079392
0.2119155354449472	0.2146341463414634	24.98	34.0	0.13429951690821257	31.49206349206349	36.0	60.0	0.16951219512195123	22.488888888888887	0.09086918349429324	0.08035982008995503	23.979166666666668	63.9921875	68.0	36.49315068493151	0.13659147869674185	0.13671061762664816	30.491803278688526	0.13107822410147993	0.07816155222237511	0.07922738838769373	0.19568151147098514	0.09824561403508772	0.08097079037800688	76.19047619047619	0.09832599118942731	0.07916355489171023	59.49579831932773	0.065625	0.08191137316175387	50.495049504950494	5.1009905387824865	0.4549651623590535	53.99074074074074	56.0	21.488372093023255	0.3730537891972996	0.5368765355208074
0.2119155354449472	0.2146341463414634	24.98	34.0	0.13429951690821257	31.49206349206349	36.0	60.0	0.16951219512195123	22.488888888888887	0.09086918349429324	0.08035982008995503	23.979166666666668	63.9921875	68.0	36.49315068493151	0.13659147869674185	0.13671061762664816	30.491803278688526	0.13107822410147993	0.07816155222237511	0.07922738838769373	0.19568151147098514	0.09824561403508772	0.08097079037800688	77.73333333333333	0.09832599118942731	0.07916355489171023	59.49579831932773	0.06444498897329086	0.08059227347425872	50.495049504950494	5.196524911725507	0.449634703910928	53.99074074074074	56.0	21.488372093023255	0.3690424304366693	0.5302269773851868
0.2119155354449472	0.2146341463414634	24.98	34.0	0.13429951690821257	31.49206349206349	36.0	60.0	0.16951219512195123	22.488888888888887	0.09086918349429324	0.08035982008995503	23.979166666666668	63.9921875	68.0	36.49315068493151	0.13659147869674185	0.13671061762664816	30.491803278688526	0.13107822410147993	0.07816155222237511	0.07922738838769373	0.19568151147098514	0.09824561403508772	0.08097079037800688	79.30952380952381	0.09832599118942731	0.07916355489171023	59.49579831932773	0.0634043830681477	0.07930125404200963	50.495049504950494	5.293848509005301	0.44462605566990615	53.99074074074074	56.0	21.488372093023255	0.3653248016278965	0.5239273097119158
0.2119155354449472	0.2146341463414634	24.98	34.0	0.13429951690821257	31.49206349206349	36.0	60.0	0.16951219512195123	22.488888888888887	0.09086918349429324	0.08035982008995503	23.979166666666668	63.9921875	68.0	36.49315068493151	0.13659147869674185	0.13671061762664816	30.491803278688526	0.13107822410147993	0.07816155222237511	0.07922738838769373	0.19568151147098514	0.09824561403508772	0.08097079037800688	80.91428571428571	0.09832599118942731	0.07916355489171023	59.49579831932773	0.06226459510357815	0.07772779767942761	50.495049504950494	5.3929948402752865	0.43837530856237406	53.99074074074074	56.0	21.488372093023255	0.36064751088294644	0.5161031062418017
0.2119155354449472	0.2146341463414634	24.98	34.0	0.13429951690821257	31.49206349206349	36.0	60.0	0.16951219512195123	22.488888888888887	0.09086918349429324	0.08035982008995503	23.979166666666668	63.9921875	68.0	36.49315068493151	0.13659147869674185	0.13671061762664816	30.491803278688526	0.13107822410147993	0.07816155222237511	0.07922738838769373	0.19568151147098514	0.09824561403508772	0.08097079037800688	82.55238095238096	0.09832599118942731	0.07916355489171023	59.49579831932773	0.06102907245039225	0.0757597327267045	50.495049504950494	5.4939980427775295	0.4334038030538637	53.99074074074074	56.0	21.488372093023255	0.3576440703271592	0.5091635357805682
0.2119155354449472	0.2146341463414634	24.98	34.0	0.13429951690821257	31.49206349206349	36.0	60.0	0.16951219512195123	22.488888888888887	0.09086918349429324	0.08035982008995503	23.979166666666668	63.9921875	68.0	36.49315068493151	0.13659147869674185	0.13671061762664816	30.491803278688526	0.13107822410147993	0.07816155222237511	0.07922738838769373	0.19568151147098514	0.09824561403508772	0.08097079037800688	84.22380952380952	0.09832599118942731	0.07916355489171023	59.49579831932773	0.060260123814392004	0.0743784637786943	50.495049504950494	5.596892893096588	0.4278439570073438	53.99074074074074	56.0	21.488372093023255	0.3534654932286495	0.5022224207860381
0.2119155354449472	0.2146341463414634	24.98	34.0	0.13429951690821257	31.49206349206349	36.0	60.0	0.16951219512195123	22.488888888888887	0.09086918349429324	0.08035982008995503	23.979166666666668	63.9921875	68.0	36.49315068493151	0.13659147869674185	0.13671061762664816	30.491803278688526	0.13107822410147993	0.07816155222237511	0.07922738838769373	0.19568151147098514	0.09824561403508772	0.08097079037800688	85.92857142857143	0.09832599118942731	0.07916355489171023	59.49579831932773	0.060260123814392004	0.07316950680712088	50.495049504950494	5.701714819133503	0.4217393273798894	53.99074074074074	56.0	21.488372093023255	0.34856982057276853	0.49490883418701026
0.2119155354449472	0.2146341463414634	24.98	34.0	0.13429951690821257	31.49206349206349	36.0	60.0	0.16951219512195123	22.488888888888887	0.09086918349429324	0.08035982008995503	23.979166666666668	63.9921875	68.0	36.49315068493151	0.13659147869674185	0.13671061762664816	30.491803278688526	0.13107822410147993	0.07816155222237511	0.07922738838769373	0.19568151147098514	0.09824561403508772	0.08097079037800688	87.66666666666667	0.09832599118942731	0.07916355489171023	59.49579831932773	0.060260123814392004	0.07161330305901453	50.495049504950494	5.808499912304026	0.41644353098239983	53.99074074074074	56.0	21.488372093023255	0.3448302279233853	0.48805683404141437
0.2119155354449472	0.2146341463414634	24.98	34.0	0.13429951690821257	31.49206349206349	36.0	60.0	0.16951219512195123	22.488888888888887	0.09086918349429324	0.08035982008995503	23.979166666666668	63.9921875	68.0	36.49315068493151	0.13659147869674185	0.13671061762664816	30.491803278688526	0.13107822410147993	0.07816155222237511	0.07922738838769373	0.19568151147098514	0.09824561403508772	0.08097079037800688	89.44285714285714	0.09832599118942731	0.07916355489171023	59.49579831932773	0.060260123814392004	0.07002228596277799	50.495049504950494	5.917284939965346	0.41082717256417095	53.99074074074074	56.0	21.488372093023255	0.34080488660139296	0.48084945852694894
0.2119155354449472	0.2146341463414634	24.98	34.0	0.13429951690821257	31.49206349206349	36.0	60.0	0.16951219512195123	22.488888888888887	0.09086918349429324	0.08035982008995503	23.979166666666668	63.9921875	68.0	36.49315068493151	0.13659147869674185	0.13671061762664816	30.491803278688526	0.13107822410147993	0.07816155222237511	0.07922738838769373	0.19568151147098514	0.09824561403508772	0.08097079037800688	91.25238095238095	0.09832599118942731	0.07916355489171023	59.49579831932773	0.060260123814392004	0.06791131217545301	50.495049504950494	6.028107358075482	0.40642858700719264	53.99074074074074	56.0	21.488372093023255	0.33851727483173966	0.47433989918264563
0.2119155354449472	0.2146341463414634	24.98	34.0	0.13429951690821257	31.49206349206349	36.0	60.0	0.16951219512195123	22.488888888888887	0.09086918349429324	0.08035982008995503	23.979166666666668	63.9921875	68.0	36.49315068493151	0.13659147869674185	0.13671061762664816	30.491803278688526	0.13107822410147993	0.07816155222237511	0.07922738838769373	0.19568151147098514	0.09824561403508772	0.08097079037800688	93.1	0.09832599118942731	0.07916355489171023	59.49579831932773	0.060260123814392004	0.06765531466025869	50.495049504950494	6.14100532408983	0.4018150215687103	53.99074074074074	56.0	21.488372093023255	0.3341597069084516	0.469470336228969
0.2119155354449472	0.2146341463414634	24.98	34.0	0.13429951690821257	31.49206349206349	36.0	60.0	0.16951219512195123	22.488888888888887	0.09086918349429324	0.08035982008995503	23.979166666666668	63.9921875	68.0	36.49315068493151	0.13659147869674185	0.13671061762664816	30.491803278688526	0.13107822410147993	0.07816155222237511	0.07922738838769373	0.19568151147098514	0.09824561403508772	0.08097079037800688	94.98571428571428	0.09832599118942731	0.07916355489171023	59.49579831932773	0.060260123814392004	0.0663249848689636	50.495049504950494	6.256017710099221	0.3973485717732044	53.99074074074074	56.0	21.488372093023255	0.3310235869042408	0.46367355664216797
0.2119155354449472	0.2146341463414634	24.98	34.0	0.13429951690821257	31.49206349206349	36.0	60.0	0.16951219512195123	22.488888888888887	0.09086918349429324	0.08035982008995503	23.979166666666668	63.9921875	68.0	36.49315068493151	0.13659147869674185	0.13671061762664816	30.491803278688526	0.13107822410147993	0.07816155222237511	0.07922738838769373	0.19568151147098514	0.09824561403508772	0.08097079037800688	96.9095238095238	0.09832599118942731	0.07916355489171023	59.49579831932773	0.060260123814392004	0.06555423734575487	50.495049504950494	6.373184116214024	0.3917442232927555	53.99074074074074	56.0	21.488372093023255	0.3261899859470006	0.4572984606385104
0.2119155354449472	0.2146341463414634	24.98	34.0	0.13429951690821257	31.49206349206349	36.0	60.0	0.16951219512195123	22.488888888888887	0.09086918349429324	0.08035982008995503	23.979166666666668	63.9921875	68.0	36.49315068493151	0.13659147869674185	0.13671061762664816	30.491803278688526	0.13107822410147993	0.07816155222237511	0.07922738838769373	0.19568151147098514	0.09824561403508772	0.08097079037800688	98.87142857142857	0.09832599118942731	0.07916355489171023	59.49579831932773	0.060260123814392004	0.06413381483712477	50.495049504950494	6.492544884198958	0.3873432695421299	53.99074074074074	56.0	21.488372093023255	0.3232094547050051	0.45147708437925466
0.2119155354449472	0.2146341463414634	24.98	34.0	0.13429951690821257	31.49206349206349	36.0	60.0	0.16951219512195123	22.488888888888887	0.09086918349429324	0.08035982008995503	23.979166666666668	63.9921875	68.0	36.49315068493151	0.13659147869674185	0.13671061762664816	30.491803278688526	0.13107822410147993	0.07816155222237511	0.07922738838769373	0.19568151147098514	0.09824561403508772	0.08097079037800688	100.87142857142857	0.09832599118942731	0.07916355489171023	59.49579831932773	0.060260123814392004	0.06331112220162054	50.495049504950494	6.614141111363191	0.3824938233504348	53.99074074074074	56.0	21.488372093023255	0.31918270114881425	0.44580494555205535
0.2119155354449472	0.2146341463414634	24.98	34.0	0.13429951690821257	31.49206349206349	36.0	60.0	0.16951219512195123	22.488888888888887	0.09086918349429324	0.08035982008995503	23.979166666666668	63.9921875	68.0	36.49315068493151	0.13659147869674185	0.13671061762664816	30.491803278688526	0.13107822410147993	0.07816155222237511	0.07922738838769373	0.19568151147098514	0.09824561403508772	0.08097079037800688	102.91428571428571	0.09832599118942731	0.07916355489171023	59.49579831932773	0.060260123814392004	0.06274582389833643	50.495049504950494	6.738014664710652	0.37804071876362694	53.99074074074074	56.0	21.488372093023255	0.3152948948652905	0.4407865426619634
0.2119155354449472	0.2146341463414634	24.98	34.0	0.13429951690821257	31.49206349206349	36.0	60.0	0.16951219512195123	22.488888888888887	0.09086918349429324	0.08035982008995503	23.979166666666668	63.9921875	68.0	36.49315068493151	0.13659147869674185	0.13671061762664816	30.491803278688526	0.13107822410147993	0.07816155222237511	0.07922738838769373	0.19568151147098514	0.09824561403508772	0.08097079037800688	105.0	0.09832599118942731	0.07916355489171023	59.49579831932773	0.060260123814392004	0.062393142022339164	50.495049504950494	6.864208195355326	0.37308710713721016	53.99074074074074	56.0	21.488372093023255	0.310693965114871	0.4354802491595493
0.2119155354449472	0.2146341463414634	24.98	34.0	0.13429951690821257	31.49206349206349	36.0	60.0	0.16951219512195123	22.488888888888887	0.09086918349429324	0.08035982008995503	23.979166666666668	63.9921875	68.0	36.49315068493151	0.13659147869674185	0.13671061762664816	30.491803278688526	0.13107822410147993	0.07816155222237511	0.07922738838769373	0.19568151147098514	0.09824561403508772	0.08097079037800688	105.0	0.09832599118942731	0.07916355489171023	59.49579831932773	0.060260123814392004	0.06180506003351363	50.495049504950494	6.99276515320653	0.3686511023013408	53.99074074074074	56.0	21.488372093023255	0.3068460422678272	0.4304561623348544
0.2119155354449472	0.2146341463414634	24.98	34.0	0.13429951690821257	31.49206349206349	36.0	60.0	0.16951219512195123	22.488888888888887	0.09086918349429324	0.08035982008995503	23.979166666666668	63.9921875	68.0	36.49315068493151	0.13659147869674185	0.13671061762664816	30.491803278688526	0.13107822410147993	0.07816155222237511	0.07922738838769373	0.19568151147098514	0.09824561403508772	0.08097079037800688	105.0	0.09832599118942731	0.07916355489171023	59.49579831932773	0.060260123814392004	0.06128385935496901	50.495049504950494	7.123729801929215	0.3651554069985996	53.99074074074074	56.0	21.488372093023255	0.3038715476436306	0.4264392663535686
0.2119155354449472	0.2146341463414634	24.98	34.0	0.13429951690821257	31.49206349206349	36.0	60.0	0.16951219512195123	22.488888888888887	0.09086918349429324	0.08035982008995503	23.979166666666668	63.9921875	68.0	36.49315068493151	0.13659147869674185	0.13671061762664816	30.491803278688526	0.13107822410147993	0.07816155222237511	0.07922738838769373	0.19568151147098514	0.09824561403508772	0.08097079037800688	105.0	0.09832599118942731	0.07916355489171023	59.49579831932773	0.060260123814392004	0.06021840756230461	50.495049504950494	7.257147234184497	0.360871138772709	53.99074074074074	56.0	21.488372093023255	0.30065273121040437	0.4210895463350136
0.2119155354449472	0.2146341463414634	24.98	34.0	0.13429951690821257	31.49206349206349	36.0	60.0	0.16951219512195123	22.488888888888887	0.09086918349429324	0.08035982008995503	23.979166666666668	63.9921875	68.0	36.49315068493151	0.13659147869674185	0.13671061762664816	30.491803278688526	0.13107822410147993	0.07816155222237511	0.07922738838769373	0.19568151147098514	0.09824561403508772	0.08097079037800688	105.0	0.09832599118942731	0.07916355489171023	59.49579831932773	0.060260123814392004	0.05933049099131248	50.495049504950494	7.393063387155546	0.3562784710882438	53.99074074074074	56.0	21.488372093023255	0.2969479800969313	0.4156089620795563
0.2119155354449472	0.2146341463414634	24.98	34.0	0.13429951690821257	31.49206349206349	36.0	60.0	0.16951219512195123	22.488888888888887	0.09086918349429324	0.08035982008995503	23.979166666666668	63.9921875	68.0	36.49315068493151	0.13659147869674185	0.13671061762664816	30.491803278688526	0.13107822410147993	0.07816155222237511	0.07922738838769373	0.19568151147098514	0.09824561403508772	0.08097079037800688	105.0	0.09832599118942731	0.07916355489171023	59.49579831932773	0.060260123814392004	0.05899402727143431	50.495049504950494	7.5315250583643145	0.351013924320882	53.99074074074074	56.0	21.488372093023255	0.2920198970494477	0.41000795159231634
0.2119155354449472	0.2146341463414634	24.98	34.0	0.13429951690821257	31.49206349206349	36.0	60.0	0.16951219512195123	22.488888888888887	0.09086918349429324	0.08035982008995503	23.979166666666668	63.9921875	68.0	36.49315068493151	0.13659147869674185	0.13671061762664816	30.491803278688526	0.13107822410147993	0.07816155222237511	0.07922738838769373	0.19568151147098514	0.09824561403508772	0.08097079037800688	105.0	0.09832599118942731	0.07916355489171023	59.49579831932773	0.060260123814392004	0.05811036717516928	50.495049504950494	7.67257992178448	0.34699992513667177	53.99074074074074	56.0	21.488372093023255	0.2888895579615025	0.40511029231184104
0.2119155354449472	0.2146341463414634	24.98	34.0	0.13429951690821257	31.49206349206349	36.0	60.0	0.16951219512195123	22.488888888888887	0.09086918349429324	0.08035982008995503	23.979166666666668	63.9921875	68.0	36.49315068493151	0.13659147869674185	0.13671061762664816	30.491803278688526	0.13107822410147993	0.07816155222237511	0.07922738838769373	0.19568151147098514	0.09824561403508772	0.08097079037800688	105.0	0.09832599118942731	0.07916355489171023	59.49579831932773	0.060260123814392004	0.05688932498015124	50.495049504950494	7.81627654425613	0.34260098988668464	53.99074074074074	56.0	21.488372093023255	0.2857116649065334	0.3994903148668359
0.2119155354449472	0.2146341463414634	24.98	34.0	0.13429951690821257	31.49206349206349	36.0	60.0	0.16951219512195123	22.488888888888887	0.09086918349429324	0.08035982008995503	23.979166666666668	63.9921875	68.0	36.49315068493151	0.13659147869674185	0.13671061762664816	30.491803278688526	0.13107822410147993	0.07816155222237511	0.07922738838769373	0.19568151147098514	0.09824561403508772	0.08097079037800688	105.0	0.09832599118942731	0.07916355489171023	59.49579831932773	0.060260123814392004	0.05647104420755446	50.495049504950494	7.962664402207935	0.3378568137363085	53.99074074074074	56.0	21.488372093023255	0.28138576952875405	0.39432785794386294
0.2119155354449472	0.2146341463414634	24.98	34.0	0.13429951690821257	31.49206349206349	36.0	60.0	0.16951219512195123	22.488888888888887	0.09086918349429324	0.08035982008995503	23.979166666666668	63.9921875	68.0	36.49315068493151	0.13659147869674185	0.13671061762664816	30.491803278688526	0.13107822410147993	0.07816155222237511	0.07922738838769373	0.19568151147098514	0.09824561403508772	0.08097079037800688	105.0	0.09832599118942731	0.07916355489171023	59.49579831932773	0.060260123814392004	0.05570349620020717	50.495049504950494	8.111793898692406	0.3332573466381483	53.99074074074074	56.0	21.488372093023255	0.2775538504379412	0.38896084283835547
0.2119155354449472	0.2146341463414634	24.98	34.0	0.13429951690821257	31.49206349206349	36.0	60.0	0.16951219512195123	22.488888888888887	0.09086918349429324	0.08035982008995503	23.979166666666668	63.9921875	68.0	36.49315068493151	0.13659147869674185	0.13671061762664816	30.491803278688526	0.13107822410147993	0.07816155222237511	0.07922738838769373	0.19568151147098514	0.09824561403508772	0.08097079037800688	105.0	0.09832599118942731	0.07916355489171023	59.49579831932773	0.060260123814392004	0.055839514476301394	50.495049504950494	8.263716380740297	0.32964804153059385	53.99074074074074	56.0	21.488372093023255	0.2738085270542925	0.3854875560068952
0.2119155354449472	0.2146341463414634	24.98	34.0	0.13429951690821257	31.49206349206349	36.0	60.0	0.16951219512195123	22.488888888888887	0.09086918349429324	0.08035982008995503	23.979166666666668	63.9921875	68.0	36.49315068493151	0.13659147869674185	0.13671061762664816	30.491803278688526	0.13107822410147993	0.07816155222237511	0.07922738838769373	0.19568151147098514	0.09824561403508772	0.08097079037800688	105.0	0.09832599118942731	0.07916355489171023	59.49579831932773	0.060260123814392004	0.05507743961439783	50.495049504950494	8.418484157039968	0.32533517488214736	53.99074074074074	56.0	21.488372093023255	0.27025773526774954	0.3804126144965452
0.2119155354449472	0.2146341463414634	24.98	34.0	0.13429951690821257	31.49206349206349	36.0	60.0	0.16951219512195123	22.488888888888887	0.09086918349429324	0.08035982008995503	23.979166666666668	63.9921875	68.0	36.49315068493151	0.13659147869674185	0.13671061762664816	30.491803278688526	0.13107822410147993	0.07816155222237511	0.07922738838769373	0.19568151147098514	0.09824561403508772	0.08097079037800688	105.0	0.09832599118942731	0.07916355489171023	59.49579831932773	0.060260123814392004	0.05419635274594618	50.495049504950494	8.576150515947893	0.3201274455569025	53.99074074074074	56.0	21.488372093023255	0.2659310928109563	0.3743237983028487
0.2119155354449472	0.2146341463414634	24.98	34.0	0.13429951690821257	31.49206349206349	36.0	60.0	0.16951219512195123	22.488888888888887	0.09086918349429324	0.08035982008995503	23.979166666666668	63.9921875	68.0	36.49315068493151	0.13659147869674185	0.13671061762664816	30.491803278688526	0.13107822410147993	0.07816155222237511	0.07922738838769373	0.19568151147098514	0.09824561403508772	0.08097079037800688	105.0	0.09832599118942731	0.07916355489171023	59.49579831932773	0.060260123814392004	0.05362518281307551	50.495049504950494	8.736769743836442	0.316307760454031	53.99074074074074	56.0	21.488372093023255	0.2626825776409555	0.36993294326710646
0.2119155354449472	0.2146341463414634	24.98	34.0	0.13429951690821257	31.49206349206349	36.0	60.0	0.16951219512195123	22.488888888888887	0.09086918349429324	0.08035982008995503	23.979166666666668	63.9921875	68.0	36.49315068493151	0.13659147869674185	0.13671061762664816	30.491803278688526	0.13107822410147993	0.07816155222237511	0.07922738838769373	0.19568151147098514	0.09824561403508772	0.08097079037800688	105.0	0.09832599118942731	0.07916355489171023	59.49579831932773	0.060260123814392004	0.052284523743286154	50.495049504950494	8.900397143785362	0.3121022128395676	53.99074074074074	56.0	21.488372093023255	0.25981768909628145	0.3643867365828538
0.2119155354449472	0.2146341463414634	24.98	34.0	0.13429951690821257	31.49206349206349	36.0	60.0	0.16951219512195123	22.488888888888887	0.09086918349429324	0.08035982008995503	23.979166666666668	63.9921875	68.0	36.49315068493151	0.13659147869674185	0.13671061762664816	30.491803278688526	0.13107822410147993	0.07816155222237511	0.07922738838769373	0.19568151147098514	0.09824561403508772	0.08097079037800688	105.0	0.09832599118942731	0.07916355489171023	59.49579831932773	0.060260123814392004	0.05174465114088807	50.495049504950494	9.067089054623208	0.3081808057919408	53.99074074074074	56.0	21.488372093023255	0.25643615465105274	0.35992545693282885
0.2119155354449472	0.2146341463414634	24.98	34.0	0.13429951690821257	31.49206349206349	36.0	60.0	0.16951219512195123	22.488888888888887	0.09086918349429324	0.08035982008995503	23.979166666666668	63.9921875	68.0	36.49315068493151	0.13659147869674185	0.13671061762664816	30.491803278688526	0.13107822410147993	0.07816155222237511	0.07922738838769373	0.19568151147098514	0.09824561403508772	0.08097079037800688	105.0	0.09832599118942731	0.07916355489171023	59.49579831932773	0.060260123814392004	0.05073935771695976	50.495049504950494	9.23690287032551	0.3033012883163089	53.99074074074074	56.0	21.488372093023255	0.25256193059934917	0.3540406460332687
0.2119155354449472	0.2146341463414634	24.98	34.0	0.13429951690821257	31.49206349206349	36.0	60.0	0.16951219512195123	22.488888888888887	0.09086918349429324	0.08035982008995503	23.979166666666668	63.9921875	68.0	36.49315068493151	0.13659147869674185	0.13671061762664816	30.491803278688526	0.13107822410147993	0.07816155222237511	0.07922738838769373	0.19568151147098514	0.09824561403508772	0.08097079037800688	105.0	0.09832599118942731	0.07916355489171023	59.49579831932773	0.060260123814392004	0.05007147359563789	50.495049504950494	9.409897059776174	0.299038821162034	53.99074074074074	56.0	21.488372093023255	0.2489673475663961	0.3491102947576719
0.2119155354449472	0.2146341463414634	24.98	34.0	0.13429951690821257	31.49206349206349	36.0	60.0	0.16951219512195123	22.488888888888887	0.09086918349429324	0.08035982008995503	23.979166666666668	63.9921875	68.0	36.49315068493151	0.13659147869674185	0.13671061762664816	30.491803278688526	0.13107822410147993	0.07816155222237511	0.07922738838769373	0.19568151147098514	0.09824561403508772	0.08097079037800688	105.0	0.09832599118942731	0.07916355489171023	59.49579831932773	0.060260123814392004	0.04951125323776372	50.495049504950494	9.586131186899003	0.29515368111671575	53.99074074074074	56.0	21.488372093023255	0.24564242787895202	0.3446649343544795
0.2119155354449472	0.2146341463414634	24.98	34.0	0.13429951690821257	31.49206349206349	36.0	60.0	0.16951219512195123	22.488888888888887	0.09086918349429324	0.08035982008995503	23.979166666666668	63.9921875	68.0	36.49315068493151	0.13659147869674185	0.13671061762664816	30.491803278688526	0.13107822410147993	0.07816155222237511	0.07922738838769373	0.19568151147098514	0.09824561403508772	0.08097079037800688	105.0	0.09832599118942731	0.07916355489171023	59.49579831932773	0.060260123814392004	0.04905279368566409	50.495049504950494	9.765665931166243	0.29078212590805563	53.99074074074074	56.0	21.488372093023255	0.24172933222239154	0.3398349195937197
0.2119155354449472	0.2146341463414634	24.98	34.0	0.13429951690821257	31.49206349206349	36.0	60.0	0.16951219512195123	22.488888888888887	0.09086918349429324	0.08035982008995503	23.979166666666668	63.9921875	68.0	36.49315068493151	0.13659147869674185	0.13671061762664816	30.491803278688526	0.13107822410147993	0.07816155222237511	0.07922738838769373	0.19568151147098514	0.09824561403508772	0.08097079037800688	105.0	0.09832599118942731	0.07916355489171023	59.49579831932773	0.060260123814392004	0.04846326736737372	50.495049504950494	9.948563108491278	0.28657938555482376	53.99074074074074	56.0	21.488372093023255	0.23811611818745004	0.3350426529221975
0.2119155354449472	0.2146341463414634	24.98	34.0	0.13429951690821257	31.49206349206349	36.0	60.0	0.16951219512195123	22.488888888888887	0.09086918349429324	0.08035982008995503	23.979166666666668	63.9921875	68.0	36.49315068493151	0.13659147869674185	0.13671061762664816	30.491803278688526	0.13107822410147993	0.07816155222237511	0.07922738838769373	0.19568151147098514	0.09824561403508772	0.08097079037800688	105.0	0.09832599118942731	0.07916355489171023	59.49579831932773	0.060260123814392004	0.04773735910258998	50.495049504950494	10.134885692512515	0.2820652785066369	53.99074074074074	56.0	21.488372093023255	0.2343279194040469	0.32980263760922685
0.2119155354449472	0.2146341463414634	24.98	34.0	0.13429951690821257	31.49206349206349	36.0	60.0	0.16951219512195123	22.488888888888887	0.09086918349429324	0.08035982008995503	23.979166666666668	63.9921875	68.0	36.49315068493151	0.13659147869674185	0.13671061762664816	30.491803278688526	0.13107822410147993	0.07816155222237511	0.07922738838769373	0.19568151147098514	0.09824561403508772	0.08097079037800688	105.0	0.09832599118942731	0.07916355489171023	59.49579831932773	0.060260123814392004	0.047240847261415024	50.495049504950494	10.324697836275973	0.27820626369100043	53.99074074074074	56.0	21.488372093023255	0.2309654164295854	0.32544711095241546
0.2119155354449472	0.2146341463414634	24.98	34.0	0.13429951690821257	31.49206349206349	36.0	60.0	0.16951219512195123	22.488888888888887	0.09086918349429324	0.08035982008995503	23.979166666666668	63.9921875	68.0	36.49315068493151	0.13659147869674185	0.13671061762664816	30.491803278688526	0.13107822410147993	0.07816155222237511	0.07922738838769373	0.19568151147098514	0.09824561403508772	0.08097079037800688	105.0	0.09832599118942731	0.07916355489171023	59.49579831932773	0.060260123814392004	0.046889640105366726	50.495049504950494	10.518064894323931	0.27394524327294073	53.99074074074074	56.0	21.488372093023255	0.227055603167574	0.32083488337830746
0.2119155354449472	0.2146341463414634	24.98	34.0	0.13429951690821257	31.49206349206349	36.0	60.0	0.16951219512195123	22.488888888888887	0.09086918349429324	0.08035982008995503	23.979166666666668	63.9921875	68.0	36.49315068493151	0.13659147869674185	0.13671061762664816	30.491803278688526	0.13107822410147993	0.07816155222237511	0.07922738838769373	0.19568151147098514	0.09824561403508772	0.08097079037800688	105.0	0.09832599118942731	0.07916355489171023	59.49579831932773	0.060260123814392004	0.046391627060427494	50.495049504950494	10.715053445197242	0.27008871456932154	53.99074074074074	56.0	21.488372093023255	0.22369708750889405	0.31648034162974903
0.2119155354449472	0.2146341463414634	24.98	34.0	0.13429951690821257	31.49206349206349	36.0	60.0	0.16951219512195123	22.488888888888887	0.09086918349429324	0.08035982008995503	23.979166666666668	63.9921875	68.0	36.49315068493151	0.13659147869674185	0.13671061762664816	30.491803278688526	0.13107822410147993	0.07816155222237511	0.07922738838769373	0.19568151147098514	0.09824561403508772	0.08097079037800688	105.0	0.09832599118942731	0.07916355489171023	59.49579831932773	0.060260123814392004	0.04604155916154833	50.495049504950494	10.915731314359151	0.26638096589903504	53.99074074074074	56.0	21.488372093023255	0.2203394067374867	0.3124225250605834
0.2119155354449472	0.2146341463414634	24.98	34.0	0.13429951690821257	31.49206349206349	36.0	60.0	0.16951219512195123	22.488888888888887	0.09086918349429324	0.08035982008995503	23.979166666666668	63.9921875	68.0	36.49315068493151	0.13659147869674185	0.13671061762664816	30.491803278688526	0.13107822410147993	0.07816155222237511	0.07922738838769373	0.19568151147098514	0.09824561403508772	0.08097079037800688	105.0	0.09832599118942731	0.07916355489171023	59.49579831932773	0.060260123814392004	0.045601694377979875	50.495049504950494	11.120167597548328	0.2626831242243077	53.99074074074074	56.0	21.488372093023255	0.2170814298463278	0.30828481860228757
0.2119155354449472	0.2146341463414634	24.98	34.0	0.13429951690821257	31.49206349206349	36.0	60.0	0.16951219512195123	22.488888888888887	0.09086918349429324	0.08035982008995503	23.979166666666668	63.9921875	68.0	36.49315068493151	0.13659147869674185	0.13671061762664816	30.491803278688526	0.13107822410147993	0.07816155222237511	0.07922738838769373	0.19568151147098514	0.09824561403508772	0.08097079037800688	105.0	0.09832599118942731	0.07916355489171023	59.49579831932773	0.060260123814392004	0.045251872423495744	50.495049504950494	11.328432684569385	0.2591546546769124	53.99074074074074	56.0	21.488372093023255	0.21390278225341666	0.30440652710040816
0.2119155354449472	0.2146341463414634	24.98	34.0	0.13429951690821257	31.49206349206349	36.0	60.0	0.16951219512195123	22.488888888888887	0.09086918349429324	0.08035982008995503	23.979166666666668	63.9921875	68.0	36.49315068493151	0.13659147869674185	0.13671061762664816	30.491803278688526	0.13107822410147993	0.07816155222237511	0.07922738838769373	0.19568151147098514	0.09824561403508772	0.08097079037800688	105.0	0.09832599118942731	0.07916355489171023	59.49579831932773	0.060260123814392004	0.044929237323846086	50.495049504950494	11.540598283528903	0.25529051126151464	53.99074074074074	56.0	21.488372093023255	0.21036127393766857	0.3002197485853607
0.2119155354449472	0.2146341463414634	24.98	34.0	0.13429951690821257	31.49206349206349	36.0	60.0	0.16951219512195123	22.488888888888887	0.09086918349429324	0.08035982008995503	23.979166666666668	63.9921875	68.0	36.49315068493151	0.13659147869674185	0.13671061762664816	30.491803278688526	0.13107822410147993	0.07816155222237511	0.07922738838769373	0.19568151147098514	0.09824561403508772	0.08097079037800688	105.0	0.09832599118942731	0.07916355489171023	59.49579831932773	0.060260123814392004	0.044390620858170866	50.495049504950494	11.756737445525356	0.2518992423543174	53.99074074074074	56.0	21.488372093023255	0.20750862149614652	0.29628986321248824
0.2119155354449472	0.2146341463414634	24.98	34.0	0.13429951690821257	31.49206349206349	36.0	60.0	0.16951219512195123	22.488888888888887	0.09086918349429324	0.08035982008995503	23.979166666666668	63.9921875	68.0	36.49315068493151	0.13659147869674185	0.13671061762664816	30.491803278688526	0.13107822410147993	0.07816155222237511	0.07922738838769373	0.19568151147098514	0.09824561403508772	0.08097079037800688	105.0	0.09832599118942731	0.07916355489171023	59.49579831932773	0.060260123814392004	0.04367817210944631	50.495049504950494	11.97692458980147	0.2483172524827045	53.99074074074074	56.0	21.488372093023255	0.2046390803732582	0.29199542459215083
0.2119155354449472	0.2146341463414634	24.98	34.0	0.13429951690821257	31.49206349206349	36.0	60.0	0.16951219512195123	22.488888888888887	0.09086918349429324	0.08035982008995503	23.979166666666668	63.9921875	68.0	36.49315068493151	0.13659147869674185	0.13671061762664816	30.491803278688526	0.13107822410147993	0.07816155222237511	0.07922738838769373	0.19568151147098514	0.09824561403508772	0.08097079037800688	105.0	0.09832599118942731	0.07916355489171023	59.49579831932773	0.060260123814392004	0.04328685110900619	50.495049504950494	12.201235529367668	0.24523897997212132	53.99074074074074	56.0	21.488372093023255	0.20195212886311514	0.2885258310811275
0.2119155354449472	0.2146341463414634	24.98	34.0	0.13429951690821257	31.49206349206349	36.0	60.0	0.16951219512195123	22.488888888888887	0.09086918349429324	0.08035982008995503	23.979166666666668	63.9921875	68.0	36.49315068493151	0.13659147869674185	0.13671061762664816	30.491803278688526	0.13107822410147993	0.07816155222237511	0.07922738838769373	0.19568151147098514	0.09824561403508772	0.08097079037800688	105.0	0.09832599118942731	0.07916355489171023	59.49579831932773	0.060260123814392004	0.04374610735976859	50.495049504950494	12.429747497105314	0.24360537337124233	53.99074074074074	56.0	21.488372093023255	0.19985926601147375	0.2873514807310109
0.2119155354449472	0.2146341463414634	24.98	34.0	0.13429951690821257	31.49206349206349	36.0	60.0	0.16951219512195123	22.488888888888887	0.09086918349429324	0.08035982008995503	23.979166666666668	63.9921875	68.0	36.49315068493151	0.13659147869674185	0.13671061762664816	30.491803278688526	0.13107822410147993	0.07816155222237511	0.07922738838769373	0.19568151147098514	0.09824561403508772	0.08097079037800688	105.0	0.09832599118942731	0.07916355489171023	59.49579831932773	0.060260123814392004	0.04356549155634667	50.495049504950494	12.662539172358946	0.24067670941182395	53.99074074074074	56.0	21.488372093023255	0.19711121785547728	0.2842422009681706
0.2119155354449472	0.2146341463414634	24.98	34.0	0.13429951690821257	31.49206349206349	36.0	60.0	0.16951219512195123	22.488888888888887	0.09086918349429324	0.08035982008995503	23.979166666666668	63.9921875	68.0	36.49315068493151	0.13659147869674185	0.13671061762664816	30.491803278688526	0.13107822410147993	0.07816155222237511	0.07922738838769373	0.19568151147098514	0.09824561403508772	0.08097079037800688	105.0	0.09832599118942731	0.07916355489171023	59.49579831932773	0.060260123814392004	0.04322371299803078	50.495049504950494	12.899690708026476	0.23707068570409057	53.99074074074074	56.0	21.488372093023255	0.19384697270605977	0.28029439870212136
0.2119155354449472	0.2146341463414634	24.98	34.0	0.13429951690821257	31.49206349206349	36.0	60.0	0.16951219512195123	22.488888888888887	0.09086918349429324	0.08035982008995503	23.979166666666668	63.9921875	68.0	36.49315068493151	0.13659147869674185	0.13671061762664816	30.491803278688526	0.13107822410147993	0.07816155222237511	0.07922738838769373	0.19568151147098514	0.09824561403508772	0.08097079037800688	105.0	0.09832599118942731	0.07916355489171023	59.49579831932773	0.060260123814392004	0.04265952256597871	50.495049504950494	13.141283758156765	0.23333529069157163	53.99074074074074	56.0	21.488372093023255	0.19067576812559292	0.2759948132575503
0.2119155354449472	0.2146341463414634	24.98	34.0	0.13429951690821257	31.49206349206349	36.0	60.0	0.16951219512195123	22.488888888888887	0.09086918349429324	0.08035982008995503	23.979166666666668	63.9921875	68.0	36.49315068493151	0.13659147869674185	0.13671061762664816	30.491803278688526	0.13107822410147993	0.07816155222237511	0.07922738838769373	0.19568151147098514	0.09824561403508772	0.08097079037800688	105.0	0.09832599118942731	0.07916355489171023	59.49579831932773	0.060260123814392004	0.04200624330707297	50.495049504950494	13.387401506064121	0.23045902908787708	53.99074074074074	56.0	21.488372093023255	0.1884527857808041	0.27246527239495005
0.2119155354449472	0.2146341463414634	24.98	34.0	0.13429951690821257	31.49206349206349	36.0	60.0	0.16951219512195123	22.488888888888887	0.09086918349429324	0.08035982008995503	23.979166666666668	63.9921875	68.0	36.49315068493151	0.13659147869674185	0.13671061762664816	30.491803278688526	0.13107822410147993	0.07816155222237511	0.07922738838769373	0.19568151147098514	0.09824561403508772	0.08097079037800688	105.0	0.09832599118942731	0.07916355489171023	59.49579831932773	0.060260123814392004	0.041703924397160363	50.495049504950494	13.6381286929692	0.22758524142426717	53.99074074074074	56.0	21.488372093023255	0.1858813170271068	0.26928916582142753
0.2119155354449472	0.2146341463414634	24.98	34.0	0.13429951690821257	31.49206349206349	36.0	60.0	0.16951219512195123	22.488888888888887	0.09086918349429324	0.08035982008995503	23.979166666666668	63.9921875	68.0	36.49315068493151	0.13659147869674185	0.13671061762664816	30.491803278688526	0.13107822410147993	0.07816155222237511	0.07922738838769373	0.19568151147098514	0.09824561403508772	0.08097079037800688	105.0	0.09832599118942731	0.07916355489171023	59.49579831932773	0.060260123814392004	0.041030974845626914	50.495049504950494	13.893551647176457	0.2249108263704532	53.99074074074074	56.0	21.488372093023255	0.18387985152482628	0.26594180121608013
0.2119155354449472	0.2146341463414634	24.98	34.0	0.13429951690821257	31.49206349206349	36.0	60.0	0.16951219512195123	22.488888888888887	0.09086918349429324	0.08035982008995503	23.979166666666668	63.9921875	68.0	36.49315068493151	0.13659147869674185	0.13671061762664816	30.491803278688526	0.13107822410147993	0.07816155222237511	0.07922738838769373	0.19568151147098514	0.09824561403508772	0.08097079037800688	105.0	0.09832599118942731	0.07916355489171023	59.49579831932773	0.060260123814392004	0.04049621650608215	50.495049504950494	14.153758313797985	0.22183025212268298	53.99074074074074	56.0	21.488372093023255	0.18133403561660083	0.26232646862876513
0.2119155354449472	0.2146341463414634	24.98	34.0	0.13429951690821257	31.49206349206349	36.0	60.0	0.16951219512195123	22.488888888888887	0.09086918349429324	0.08035982008995503	23.979166666666668	63.9921875	68.0	36.49315068493151	0.13659147869674185	0.13671061762664816	30.491803278688526	0.13107822410147993	0.07816155222237511	0.07922738838769373	0.19568151147098514	0.09824561403508772	0.08097079037800688	105.0	0.09832599118942731	0.07916355489171023	59.49579831932773	0.060260123814392004	0.0400659882923967	50.495049504950494	14.418838285034035	0.21856224840191874	53.99074074074074	56.0	21.488372093023255	0.17849626010952202	0.25862823669431545
0.2119155354449472	0.2146341463414634	24.98	34.0	0.13429951690821257	31.49206349206349	36.0	60.0	0.16951219512195123	22.488888888888887	0.09086918349429324	0.08035982008995503	23.979166666666668	63.9921875	68.0	36.49315068493151	0.13659147869674185	0.13671061762664816	30.491803278688526	0.13107822410147993	0.07816155222237511	0.07922738838769373	0.19568151147098514	0.09824561403508772	0.08097079037800688	105.0	0.09832599118942731	0.07916355489171023	59.49579831932773	0.060260123814392004	0.03946633398469584	50.495049504950494	14.688882831020651	0.21523977704943692	53.99074074074074	56.0	21.488372093023255	0.17577344306474108	0.25470611103413276
0.2119155354449472	0.2146341463414634	24.98	34.0	0.13429951690821257	31.49206349206349	36.0	60.0	0.16951219512195123	22.488888888888887	0.09086918349429324	0.08035982008995503	23.979166666666668	63.9921875	68.0	36.49315068493151	0.13659147869674185	0.13671061762664816	30.491803278688526	0.13107822410147993	0.07816155222237511	0.07922738838769373	0.19568151147098514	0.09824561403508772	0.08097079037800688	105.0	0.09832599118942731	0.07916355489171023	59.49579831932773	0.060260123814392004	0.038701044901324796	50.495049504950494	14.963984931255103	0.21227936647144297	53.99074074074074	56.0	21.488372093023255	0.17357832157011815	0.2509804113727678
0.2119155354449472	0.2146341463414634	24.98	34.0	0.13429951690821257	31.49206349206349	36.0	60.0	0.16951219512195123	22.488888888888887	0.09086918349429324	0.08035982008995503	23.979166666666668	63.9921875	68.0	36.49315068493151	0.13659147869674185	0.13671061762664816	30.491803278688526	0.13107822410147993	0.07816155222237511	0.07922738838769373	0.19568151147098514	0.09824561403508772	0.08097079037800688	105.0	0.09832599118942731	0.07916355489171023	59.49579831932773	0.060260123814392004	0.03810746692898114	50.495049504950494	15.244239306609728	0.20920451914603833	53.99074074074074	56.0	21.488372093023255	0.17109705221705718	0.24731198607501947
0.2119155354449472	0.2146341463414634	24.98	34.0	0.13429951690821257	31.49206349206349	36.0	60.0	0.16951219512195123	22.488888888888887	0.09086918349429324	0.08035982008995503	23.979166666666668	63.9921875	68.0	36.49315068493151	0.13659147869674185	0.13671061762664816	30.491803278688526	0.13107822410147993	0.07816155222237511	0.07922738838769373	0.19568151147098514	0.09824561403508772	0.08097079037800688	105.0	0.09832599118942731	0.07916355489171023	59.49579831932773	0.060260123814392004	0.0378733879305775	50.495049504950494	15.529742451945493	0.20608260119827812	53.99074074074074	56.0	21.488372093023255	0.1682092132677006	0.24395598912885563
0.2119155354449472	0.2146341463414634	24.98	34.0	0.13429951690821257	31.49206349206349	36.0	60.0	0.16951219512195123	22.488888888888887	0.09086918349429324	0.08035982008995503	23.979166666666668	63.9921875	68.0	36.49315068493151	0.13659147869674185	0.13671061762664816	30.491803278688526	0.13107822410147993	0.07816155222237511	0.07922738838769373	0.19568151147098514	0.09824561403508772	0.08097079037800688	105.0	0.09832599118942731	0.07916355489171023	59.49579831932773	0.060260123814392004	0.03713831619454702	50.495049504950494	15.820592669336293	0.2030906944682559	53.99074074074074	56.0	21.488372093023255	0.16595237827370887	0.24022901066280292
0.2119155354449472	0.2146341463414634	24.98	34.0	0.13429951690821257	31.49206349206349	36.0	60.0	0.16951219512195123	22.488888888888887	0.09086918349429324	0.08035982008995503	23.979166666666668	63.9921875	68.0	36.49315068493151	0.13659147869674185	0.13671061762664816	30.491803278688526	0.13107822410147993	0.07816155222237511	0.07922738838769373	0.19568151147098514	0.09824561403508772	0.08097079037800688	105.0	0.09832599118942731	0.07916355489171023	59.49579831932773	0.060260123814392004	0.03692621919325493	50.495049504950494	16.11689010191548	0.20026543415703252	53.99074074074074	56.0	21.488372093023255	0.1633392149637776	0.23719165335028744
0.2119155354449472	0.2146341463414634	24.98	34.0	0.13429951690821257	31.49206349206349	36.0	60.0	0.16951219512195123	22.488888888888887	0.09086918349429324	0.08035982008995503	23.979166666666668	63.9921875	68.0	36.49315068493151	0.13659147869674185	0.13671061762664816	30.491803278688526	0.13107822410147993	0.07816155222237511	0.07922738838769373	0.19568151147098514	0.09824561403508772	0.08097079037800688	105.0	0.09832599118942731	0.07916355489171023	59.49579831932773	0.060260123814392004	0.03686128736365784	50.495049504950494	16.4187367683564	0.1976305182137371	53.99074074074074	56.0	21.488372093023255	0.16076923085007924	0.23449180557739494
0.2119155354449472	0.2146341463414634	24.98	34.0	0.13429951690821257	31.49206349206349	36.0	60.0	0.16951219512195123	22.488888888888887	0.09086918349429324	0.08035982008995503	23.979166666666668	63.9921875	68.0	36.49315068493151	0.13659147869674185	0.13671061762664816	30.491803278688526	0.13107822410147993	0.07816155222237511	0.07922738838769373	0.19568151147098514	0.09824561403508772	0.08097079037800688	105.0	0.09832599118942731	0.07916355489171023	59.49579831932773	0.060260123814392004	0.0364516342841033	50.495049504950494	16.72623659799849	0.1949626271707473	53.99074074074074	56.0	21.488372093023255	0.158510992886644	0.2314142614548506
0.2119155354449472	0.2146341463414634	24.98	34.0	0.13429951690821257	31.49206349206349	36.0	60.0	0.16951219512195123	22.488888888888887	0.09086918349429324	0.08035982008995503	23.979166666666668	63.9921875	68.0	36.49315068493151	0.13659147869674185	0.13671061762664816	30.491803278688526	0.13107822410147993	0.07816155222237511	0.07922738838769373	0.19568151147098514	0.09824561403508772	0.08097079037800688	105.0	0.09832599118942731	0.07916355489171023	59.49579831932773	0.060260123814392004	0.03611299809844022	50.495049504950494	17.039495466631454	0.19220558826681702	53.99074074074074	56.0	21.488372093023255	0.1560925901683768	0.22831858636525726
0.2119155354449472	0.2146341463414634	24.98	34.0	0.13429951690821257	31.49206349206349	36.0	60.0	0.16951219512195123	22.488888888888887	0.09086918349429324	0.08035982008995503	23.979166666666668	63.9921875	68.0	36.49315068493151	0.13659147869674185	0.13671061762664816	30.491803278688526	0.13107822410147993	0.07816155222237511	0.07922738838769373	0.19568151147098514	0.09824561403508772	0.08097079037800688	105.0	0.09832599118942731	0.07916355489171023	59.49579831932773	0.060260123814392004	0.035891937731781384	50.495049504950494	17.35862123294952	0.18953101448002896	53.99074074074074	56.0	21.488372093023255	0.15363907674824756	0.22542295221181036
0.2119155354449472	0.2146341463414634	24.98	34.0	0.13429951690821257	31.49206349206349	36.0	60.0	0.16951219512195123	22.488888888888887	0.09086918349429324	0.08035982008995503	23.979166666666668	63.9921875	68.0	36.49315068493151	0.13659147869674185	0.13671061762664816	30.491803278688526	0.13107822410147993	0.07816155222237511	0.07922738838769373	0.19568151147098514	0.09824561403508772	0.08097079037800688	105.0	0.09832599118942731	0.07916355489171023	59.49579831932773	0.060260123814392004	0.036651373201724444	50.495049504950494	17.68372377568843	0.18641067390227797	53.99074074074074	56.0	21.488372093023255	0.14975930070055354	0.2230620471040024
0.2119155354449472	0.2146341463414634	24.98	34.0	0.13429951690821257	31.49206349206349	36.0	60.0	0.16951219512195123	22.488888888888887	0.09086918349429324	0.08035982008995503	23.979166666666668	63.9921875	68.0	36.49315068493151	0.13659147869674185	0.13671061762664816	30.491803278688526	0.13107822410147993	0.07816155222237511	0.07922738838769373	0.19568151147098514	0.09824561403508772	0.08097079037800688	105.0	0.09832599118942731	0.07916355489171023	59.49579831932773	0.060260123814392004	0.03633095335352114	50.495049504950494	18.014915031457985	0.18393498879558276	53.99074074074074	56.0	21.488372093023255	0.14760403544206163	0.2202659421491039
0.2119155354449472	0.2146341463414634	24.98	34.0	0.13429951690821257	31.49206349206349	36.0	60.0	0.16951219512195123	22.488888888888887	0.09086918349429324	0.08035982008995503	23.979166666666668	63.9921875	68.0	36.49315068493151	0.13659147869674185	0.13671061762664816	30.491803278688526	0.13107822410147993	0.07816155222237511	0.07922738838769373	0.19568151147098514	0.09824561403508772	0.08097079037800688	105.0	0.09832599118942731	0.07916355489171023	59.49579831932773	0.060260123814392004	0.035933521350578854	50.495049504950494	18.352309033283166	0.1813839096682681	53.99074074074074	56.0	21.488372093023255	0.14545038831768925	0.21731743101884693
0.2119155354449472	0.2146341463414634	24.98	34.0	0.13429951690821257	31.49206349206349	36.0	60.0	0.16951219512195123	22.488888888888887	0.09086918349429324	0.08035982008995503	23.979166666666668	63.9921875	68.0	36.49315068493151	0.13659147869674185	0.13671061762664816	30.491803278688526	0.13107822410147993	0.07816155222237511	0.07922738838769373	0.19568151147098514	0.09824561403508772	0.08097079037800688	105.0	0.09832599118942731	0.07916355489171023	59.49579831932773	0.060260123814392004	0.03689871246701503	50.495049504950494	18.696021949866974	0.1794308719943257	53.99074074074074	56.0	21.488372093023255	0.14253215952731066	0.21632958446134073
0.2119155354449472	0.2146341463414634	24.98	34.0	0.13429951690821257	31.49206349206349	36.0	60.0	0.16951219512195123	22.488888888888887	0.09086918349429324	0.08035982008995503	23.979166666666668	63.9921875	68.0	36.49315068493151	0.13659147869674185	0.13671061762664816	30.491803278688526	0.13107822410147993	0.07816155222237511	0.07922738838769373	0.19568151147098514	0.09824561403508772	0.08097079037800688	105.0	0.09832599118942731	0.07916355489171023	59.49579831932773	0.060260123814392004	0.03651325512378941	50.495049504950494	19.046172125588708	0.17662440967116674	53.99074074074074	56.0	21.488372093023255	0.14011115454737733	0.21313766479495616
0.2119155354449472	0.2146341463414634	24.98	34.0	0.13429951690821257	31.49206349206349	36.0	60.0	0.16951219512195123	22.488888888888887	0.09086918349429324	0.08035982008995503	23.979166666666668	63.9921875	68.0	36.49315068493151	0.13659147869674185	0.13671061762664816	30.491803278688526	0.13107822410147993	0.07816155222237511	0.07922738838769373	0.19568151147098514	0.09824561403508772	0.08097079037800688	105.0	0.09832599118942731	0.07916355489171023	59.49579831932773	0.060260123814392004	0.03640365237870702	50.495049504950494	19.402880121251318	0.17455832225441723	53.99074074074074	56.0	21.488372093023255	0.1381546698757102	0.21096197463312424
0.2119155354449472	0.2146341463414634	24.98	34.0	0.13429951690821257	31.49206349206349	36.0	60.0	0.16951219512195123	22.488888888888887	0.09086918349429324	0.08035982008995503	23.979166666666668	63.9921875	68.0	36.49315068493151	0.13659147869674185	0.13671061762664816	30.491803278688526	0.13107822410147993	0.07816155222237511	0.07922738838769373	0.19568151147098514	0.09824561403508772	0.08097079037800688	105.0	0.09832599118942731	0.07916355489171023	59.49579831932773	0.060260123814392004	0.036131852761673425	50.495049504950494	19.76626875559191	0.17204287293736373	53.99074074074074	56.0	21.488372093023255	0.1359110201756903	0.20817472569903717
0.2119155354449472	0.2146341463414634	24.98	34.0	0.13429951690821257	31.49206349206349	36.0	60.0	0.16951219512195123	22.488888888888887	0.09086918349429324	0.08035982008995503	23.979166666666668	63.9921875	68.0	36.49315068493151	0.13659147869674185	0.13671061762664816	30.491803278688526	0.13107822410147993	0.07816155222237511	0.07922738838769373	0.19568151147098514	0.09824561403508772	0.08097079037800688	105.0	0.09832599118942731	0.07916355489171023	59.49579831932773	0.060260123814392004	0.03462156635344627	50.495049504950494	20.13646314756963	0.1758071830934559	53.99074074074074	56.0	21.488372093023255	0.14118561674000962	0.21042874944690215
0.2119155354449472	0.2146341463414634	24.98	34.0	0.13429951690821257	31.49206349206349	36.0	60.0	0.16951219512195123	22.488888888888887	0.09086918349429324	0.08035982008995503	23.979166666666668	63.9921875	68.0	36.49315068493151	0.13659147869674185	0.13671061762664816	30.491803278688526	0.13107822410147993	0.07816155222237511	0.07922738838769373	0.19568151147098514	0.09824561403508772	0.08097079037800688	105.0	0.09832599118942731	0.07916355489171023	59.49579831932773	0.060260123814392004	0.03415211094398528	50.495049504950494	20.513590759445687	0.17319697882374033	53.99074074074074	56.0	21.488372093023255	0.13904486787975506	0.2073490897677256
0.2119155354449472	0.2146341463414634	24.98	34.0	0.13429951690821257	31.49206349206349	36.0	60.0	0.16951219512195123	22.488888888888887	0.09086918349429324	0.08035982008995503	23.979166666666668	63.9921875	68.0	36.49315068493151	0.13659147869674185	0.13671061762664816	30.491803278688526	0.13107822410147993	0.07816155222237511	0.07922738838769373	0.19568151147098514	0.09824561403508772	0.08097079037800688	105.0	0.09832599118942731	0.07916355489171023	59.49579831932773	0.060260123814392004	0.03350449787514969	50.495049504950494	20.897781440669974	0.17068821470763462	53.99074074074074	56.0	21.488372093023255	0.13718371683248493	0.20419271258278432
0.2119155354449472	0.2146341463414634	24.98	34.0	0.13429951690821257	31.49206349206349	36.0	60.0	0.16951219512195123	22.488888888888887	0.09086918349429324	0.08035982008995503	23.979166666666668	63.9921875	68.0	36.49315068493151	0.13659147869674185	0.13671061762664816	30.491803278688526	0.13107822410147993	0.07816155222237511	0.07922738838769373	0.19568151147098514	0.09824561403508772	0.08097079037800688	105.0	0.09832599118942731	0.07916355489171023	59.49579831932773	0.060260123814392004	0.032649598979907934	50.495049504950494	21.289167472589828	0.1717557307947871	53.99074074074074	56.0	21.488372093023255	0.13910613181487916	0.20440532977469503
0.2119155354449472	0.2146341463414634	24.98	34.0	0.13429951690821257	31.49206349206349	36.0	60.0	0.16951219512195123	22.488888888888887	0.09086918349429324	0.08035982008995503	23.979166666666668	63.9921875	68.0	36.49315068493151	0.13659147869674185	0.13671061762664816	30.491803278688526	0.13107822410147993	0.07816155222237511	0.07922738838769373	0.19568151147098514	0.09824561403508772	0.08097079037800688	105.0	0.09832599118942731	0.07916355489171023	59.49579831932773	0.060260123814392004	0.030994124619605132	50.495049504950494	21.687883613996036	0.1653511057599137	53.99074074074074	56.0	21.488372093023255	0.13435698114030858	0.19634523037951884
0.2119155354449472	0.2146341463414634	24.98	34.0	0.13429951690821257	31.49206349206349	36.0	60.0	0.16951219512195123	22.488888888888887	0.09086918349429324	0.08035982008995503	23.979166666666668	63.9921875	68.0	36.49315068493151	0.13659147869674185	0.13671061762664816	30.491803278688526	0.13107822410147993	0.07816155222237511	0.07922738838769373	0.19568151147098514	0.09824561403508772	0.08097079037800688	105.0	0.09832599118942731	0.07916355489171023	59.49579831932773	0.060260123814392004	0.030534693722544342	50.495049504950494	22.09406714752183	0.16299749638512404	53.99074074074074	56.0	21.488372093023255	0.1324628026625797	0.19353219010766837
0.2119155354449472	0.2146341463414634	24.98	34.0	0.13429951690821257	31.49206349206349	36.0	60.0	0.16951219512195123	22.488888888888887	0.09086918349429324	0.08035982008995503	23.979166666666668	63.9921875	68.0	36.49315068493151	0.13659147869674185	0.13671061762664816	30.491803278688526	0.13107822410147993	0.07816155222237511	0.07922738838769373	0.19568151147098514	0.09824561403508772	0.08097079037800688	105.0	0.09832599118942731	0.07916355489171023	59.49579831932773	0.060260123814392004	0.03028432696937753	50.495049504950494	22.507857926911	0.16068751329423214	53.99074074074074	56.0	21.488372093023255	0.13040318632485462	0.19097184026360967
0.2119155354449472	0.2146341463414634	24.98	34.0	0.13429951690821257	31.49206349206349	36.0	60.0	0.16951219512195123	22.488888888888887	0.09086918349429324	0.08035982008995503	23.979166666666668	63.9921875	68.0	36.49315068493151	0.13659147869674185	0.13671061762664816	30.491803278688526	0.13107822410147993	0.07816155222237511	0.07922738838769373	0.19568151147098514	0.09824561403508772	0.08097079037800688	105.0	0.09832599118942731	0.07916355489171023	59.49579831932773	0.060260123814392004	0.029602014588988583	50.495049504950494	22.929398425171048	0.15845440789099913	53.99074074074074	56.0	21.488372093023255	0.12885239330201054	0.18805642247998772
0.2119155354449472	0.2146341463414634	24.98	34.0	0.13429951690821257	31.49206349206349	36.0	60.0	0.16951219512195123	22.488888888888887	0.09086918349429324	0.08035982008995503	23.979166666666668	63.9921875	68.0	36.49315068493151	0.13659147869674185	0.13671061762664816	30.491803278688526	0.13107822410147993	0.07816155222237511	0.07922738838769373	0.19568151147098514	0.09824561403508772	0.08097079037800688	105.0	0.09832599118942731	0.07916355489171023	59.49579831932773	0.060260123814392004	0.029076079992735294	50.495049504950494	23.358833783628377	0.15633158696600546	53.99074074074074	56.0	21.488372093023255	0.12725550697327018	0.18540766695874075
0.2119155354449472	0.2146341463414634	24.98	34.0	0.13429951690821257	31.49206349206349	36.0	60.0	0.16951219512195123	22.488888888888887	0.09086918349429324	0.08035982008995503	23.979166666666668	63.9921875	68.0	36.49315068493151	0.13659147869674185	0.13671061762664816	30.491803278688526	0.13107822410147993	0.07816155222237511	0.07922738838769373	0.19568151147098514	0.09824561403508772	0.08097079037800688	105.0	0.09832599118942731	0.07916355489171023	59.49579831932773	0.060260123814392004	0.028309101254679822	50.495049504950494	23.796311861902158	0.15388314349138663	53.99074074074074	56.0	21.488372093023255	0.12557404223670682	0.18219224474606643
0.2119155354449472	0.2146341463414634	24.98	34.0	0.13429951690821257	31.49206349206349	36.0	60.0	0.16951219512195123	22.488888888888887	0.09086918349429324	0.08035982008995503	23.979166666666668	63.9921875	68.0	36.49315068493151	0.13659147869674185	0.13671061762664816	30.491803278688526	0.13107822410147993	0.07816155222237511	0.07922738838769373	0.19568151147098514	0.09824561403508772	0.08097079037800688	105.0	0.09832599118942731	0.07916355489171023	59.49579831932773	0.060260123814392004	0.02818919321187894	50.495049504950494	24.2419832888141	0.1517827075530251	53.99074074074074	56.0	21.488372093023255	0.12359351434114615	0.17997190076490402
0.2119155354449472	0.2146341463414634	24.98	34.0	0.13429951690821257	31.49206349206349	36.0	60.0	0.16951219512195123	22.488888888888887	0.09086918349429324	0.08035982008995503	23.979166666666668	63.9921875	68.0	36.49315068493151	0.13659147869674185	0.13671061762664816	30.491803278688526	0.13107822410147993	0.07816155222237511	0.07922738838769373	0.19568151147098514	0.09824561403508772	0.08097079037800688	105.0	0.09832599118942731	0.07916355489171023	59.49579831932773	0.060260123814392004	0.027406143190176927	50.495049504950494	24.6960015142517	0.14980675728469056	53.99074074074074	56.0	21.488372093023255	0.12240061409451364	0.17721290047486749
0.2119155354449472	0.2146341463414634	24.98	34.0	0.13429951690821257	31.49206349206349	36.0	60.0	0.16951219512195123	22.488888888888887	0.09086918349429324	0.08035982008995503	23.979166666666668	63.9921875	68.0	36.49315068493151	0.13659147869674185	0.13671061762664816	30.491803278688526	0.13107822410147993	0.07816155222237511	0.07922738838769373	0.19568151147098514	0.09824561403508772	0.08097079037800688	105.0	0.09832599118942731	0.07916355489171023	59.49579831932773	0.060260123814392004	0.026768951465895016	50.495049504950494	25.15852286200295	0.1477842396921184	53.99074074074074	56.0	21.488372093023255	0.12101528822622339	0.17455319115801343
0.2119155354449472	0.2146341463414634	24.98	34.0	0.13429951690821257	31.49206349206349	36.0	60.0	0.16951219512195123	22.488888888888887	0.09086918349429324	0.08035982008995503	23.979166666666668	63.9921875	68.0	36.49315068493151	0.13659147869674185	0.13671061762664816	30.491803278688526	0.13107822410147993	0.07816155222237511	0.07922738838769373	0.19568151147098514	0.09824561403508772	0.08097079037800688	105.0	0.09832599118942731	0.07916355489171023	59.49579831932773	0.060260123814392004	0.026461653890341427	50.495049504950494	25.62970658358027	0.14557968083878448	53.99074074074074	56.0	21.488372093023255	0.11911802694844305	0.17204133472912592
0.2119155354449472	0.2146341463414634	24.98	34.0	0.13429951690821257	31.49206349206349	36.0	60.0	0.16951219512195123	22.488888888888887	0.09086918349429324	0.08035982008995503	23.979166666666668	63.9921875	68.0	36.49315068493151	0.13659147869674185	0.13671061762664816	30.491803278688526	0.13107822410147993	0.07816155222237511	0.07922738838769373	0.19568151147098514	0.09824561403508772	0.08097079037800688	105.0	0.09832599118942731	0.07916355489171023	59.49579831932773	0.060260123814392004	0.025611517543331776	50.495049504950494	26.109714913052784	0.1436728633023759	53.99074074074074	56.0	21.488372093023255	0.11806134575904415	0.16928438084570768
0.2119155354449472	0.2146341463414634	24.98	34.0	0.13429951690821257	31.49206349206349	36.0	60.0	0.16951219512195123	22.488888888888887	0.09086918349429324	0.08035982008995503	23.979166666666668	63.9921875	68.0	36.49315068493151	0.13659147869674185	0.13671061762664816	30.491803278688526	0.13107822410147993	0.07816155222237511	0.07922738838769373	0.19568151147098514	0.09824561403508772	0.08097079037800688	105.0	0.09832599118942731	0.07916355489171023	59.49579831932773	0.060260123814392004	0.02526944501071028	50.495049504950494	26.598713122905377	0.14189371675057225	53.99074074074074	56.0	21.488372093023255	0.11662427173986196	0.16716316176128254
0.2119155354449472	0.2146341463414634	24.98	34.0	0.13429951690821257	31.49206349206349	36.0	60.0	0.16951219512195123	22.488888888888887	0.09086918349429324	0.08035982008995503	23.979166666666668	63.9921875	68.0	36.49315068493151	0.13659147869674185	0.13671061762664816	30.491803278688526	0.13107822410147993	0.07816155222237511	0.07922738838769373	0.19568151147098514	0.09824561403508772	0.08097079037800688	105.0	0.09832599118942731	0.07916355489171023	59.49579831932773	0.060260123814392004	0.02654006074310099	50.495049504950494	27.09686958094393	0.14041514729278157	53.99074074074074	56.0	21.488372093023255	0.11387508654968058	0.16695520803588257
0.2119155354449472	0.2146341463414634	24.98	34.0	0.13429951690821257	31.49206349206349	36.0	60.0	0.16951219512195123	22.488888888888887	0.09086918349429324	0.08035982008995503	23.979166666666668	63.9921875	68.0	36.49315068493151	0.13659147869674185	0.13671061762664816	30.491803278688526	0.13107822410147993	0.07816155222237511	0.07922738838769373	0.19568151147098514	0.09824561403508772	0.08097079037800688	105.0	0.09832599118942731	0.07916355489171023	59.49579831932773	0.060260123814392004	0.02546949952130532	50.495049504950494	27.604355808266416	0.13884494294283933	53.99074074074074	56.0	21.488372093023255	0.11337544342153401	0.16431444246414464
0.2119155354449472	0.2146341463414634	24.98	34.0	0.13429951690821257	31.49206349206349	36.0	60.0	0.16951219512195123	22.488888888888887	0.09086918349429324	0.08035982008995503	23.979166666666668	63.9921875	68.0	36.49315068493151	0.13659147869674185	0.13671061762664816	30.491803278688526	0.13107822410147993	0.07816155222237511	0.07922738838769373	0.19568151147098514	0.09824561403508772	0.08097079037800688	105.0	0.09832599118942731	0.07916355489171023	59.49579831932773	0.060260123814392004	0.024840882208424692	50.495049504950494	28.12134653831947	0.13676093871706957	53.99074074074074	56.0	21.488372093023255	0.11192005650864488	0.16160182092549427
0.2119155354449472	0.2146341463414634	24.98	34.0	0.13429951690821257	31.49206349206349	36.0	60.0	0.16951219512195123	22.488888888888887	0.09086918349429324	0.08035982008995503	23.979166666666668	63.9921875	68.0	36.49315068493151	0.13659147869674185	0.13671061762664816	30.491803278688526	0.13107822410147993	0.07816155222237511	0.07922738838769373	0.19568151147098514	0.09824561403508772	0.08097079037800688	105.0	0.09832599118942731	0.07916355489171023	59.49579831932773	0.060260123814392004	0.02410136826266588	50.495049504950494	28.648019777061275	0.13485484765196623	53.99074074074074	56.0	21.488372093023255	0.11075347938930036	0.1589562159146321
0.2119155354449472	0.2146341463414634	24.98	34.0	0.13429951690821257	31.49206349206349	36.0	60.0	0.16951219512195123	22.488888888888887	0.09086918349429324	0.08035982008995503	23.979166666666668	63.9921875	68.0	36.49315068493151	0.13659147869674185	0.13671061762664816	30.491803278688526	0.13107822410147993	0.07816155222237511	0.07922738838769373	0.19568151147098514	0.09824561403508772	0.08097079037800688	105.0	0.09832599118942731	0.07916355489171023	59.49579831932773	0.060260123814392004	0.023245989282391744	50.495049504950494	29.18455686425105	0.13319051555600708	53.99074074074074	56.0	21.488372093023255	0.10994452627361534	0.15643650483839883
0.2119155354449472	0.2146341463414634	24.98	34.0	0.13429951690821257	31.49206349206349	36.0	60.0	0.16951219512195123	22.488888888888887	0.09086918349429324	0.08035982008995503	23.979166666666668	63.9921875	68.0	36.49315068493151	0.13659147869674185	0.13671061762664816	30.491803278688526	0.13107822410147993	0.07816155222237511	0.07922738838769373	0.19568151147098514	0.09824561403508772	0.08097079037800688	105.0	0.09832599118942731	0.07916355489171023	59.49579831932773	0.060260123814392004	0.02273454114379564	50.495049504950494	29.73114253588646	0.13133122013451823	53.99074074074074	56.0	21.488372093023255	0.10859667899072259	0.15406576127831387
0.2119155354449472	0.2146341463414634	24.98	34.0	0.13429951690821257	31.49206349206349	36.0	60.0	0.16951219512195123	22.488888888888887	0.09086918349429324	0.08035982008995503	23.979166666666668	63.9921875	68.0	36.49315068493151	0.13659147869674185	0.13671061762664816	30.491803278688526	0.13107822410147993	0.07816155222237511	0.07922738838769373	0.19568151147098514	0.09824561403508772	0.08097079037800688	105.0	0.09832599118942731	0.07916355489171023	59.49579831932773	0.060260123814392004	0.022022904699114818	50.495049504950494	30.287964987810355	0.12964164744926243	53.99074074074074	56.0	21.488372093023255	0.10761874275014761	0.15166455214837726
0.2119155354449472	0.2146341463414634	24.98	34.0	0.13429951690821257	31.49206349206349	36.0	60.0	0.16951219512195123	22.488888888888887	0.09086918349429324	0.08035982008995503	23.979166666666668	63.9921875	68.0	36.49315068493151	0.13659147869674185	0.13671061762664816	30.491803278688526	0.13107822410147993	0.07816155222237511	0.07922738838769373	0.19568151147098514	0.09824561403508772	0.08097079037800688	105.0	0.09832599118942731	0.07916355489171023	59.49579831932773	0.060260123814392004	0.02116359034022576	50.495049504950494	30.85521594050893	0.12830216181605267	53.99074074074074	56.0	21.488372093023255	0.10713857147582691	0.14946575215627844
0.2119155354449472	0.2146341463414634	24.98	34.0	0.13429951690821257	31.49206349206349	36.0	60.0	0.16951219512195123	22.488888888888887	0.09086918349429324	0.08035982008995503	23.979166666666668	63.9921875	68.0	36.49315068493151	0.13659147869674185	0.13671061762664816	30.491803278688526	0.13107822410147993	0.07816155222237511	0.07922738838769373	0.19568151147098514	0.09824561403508772	0.08097079037800688	105.0	0.09832599118942731	0.07916355489171023	59.49579831932773	0.060260123814392004	0.02051393124201827	50.495049504950494	31.433090705123124	0.1266927444321271	53.99074074074074	56.0	21.488372093023255	0.10617881319010884	0.1472066756741454
0.2119155354449472	0.2146341463414634	24.98	34.0	0.13429951690821257	31.49206349206349	36.0	60.0	0.16951219512195123	22.488888888888887	0.09086918349429324	0.08035982008995503	23.979166666666668	63.9921875	68.0	36.49315068493151	0.13659147869674185	0.13671061762664816	30.491803278688526	0.13107822410147993	0.07816155222237511	0.07922738838769373	0.19568151147098514	0.09824561403508772	0.08097079037800688	105.0	0.09832599118942731	0.07916355489171023	59.49579831932773	0.060260123814392004	0.019826129455046856	50.495049504950494	32.02178825069668	0.12497072840365846	53.99074074074074	56.0	21.488372093023255	0.1051445989486116	0.1447968578587053
0.2119155354449472	0.2146341463414634	24.98	34.0	0.13429951690821257	31.49206349206349	36.0	60.0	0.16951219512195123	22.488888888888887	0.09086918349429324	0.08035982008995503	23.979166666666668	63.9921875	68.0	36.49315068493151	0.13659147869674185	0.13671061762664816	30.491803278688526	0.13107822410147993	0.07816155222237511	0.07922738838769373	0.19568151147098514	0.09824561403508772	0.08097079037800688	105.0	0.09832599118942731	0.07916355489171023	59.49579831932773	0.060260123814392004	0.01584104795126398	50.495049504950494	32.62151127268347	0.127216118037933	53.99074074074074	56.0	21.488372093023255	0.11137507008666903	0.143057165989197
0.2119155354449472	0.2146341463414634	24.98	34.0	0.13429951690821257	31.49206349206349	36.0	60.0	0.16951219512195123	22.488888888888887	0.09086918349429324	0.08035982008995503	23.979166666666668	63.9921875	68.0	36.49315068493151	0.13659147869674185	0.13671061762664816	30.491803278688526	0.13107822410147993	0.07816155222237511	0.07922738838769373	0.19568151147098514	0.09824561403508772	0.08097079037800688	105.0	0.09832599118942731	0.07916355489171023	59.49579831932773	0.060260123814392004	0.015399574573045307	50.495049504950494	33.23246626273787	0.1255798997452102	53.99074074074074	56.0	21.488372093023255	0.11018032517216489	0.1409794743182555
0.2119155354449472	0.2146341463414634	24.98	34.0	0.13429951690821257	31.49206349206349	36.0	60.0	0.16951219512195123	22.488888888888887	0.09086918349429324	0.08035982008995503	23.979166666666668	63.9921875	68.0	36.49315068493151	0.13659147869674185	0.13671061762664816	30.491803278688526	0.13107822410147993	0.07816155222237511	0.07922738838769373	0.19568151147098514	0.09824561403508772	0.08097079037800688	105.0	0.09832599118942731	0.07916355489171023	59.49579831932773	0.060260123814392004	0.01504220272151316	50.495049504950494	33.85486357981243	0.12381441198416089	53.99074074074074	56.0	21.488372093023255	0.10877220926264773	0.13885661470567406
0.2119155354449472	0.2146341463414634	24.98	34.0	0.13429951690821257	31.49206349206349	36.0	60.0	0.16951219512195123	22.488888888888887	0.09086918349429324	0.08035982008995503	23.979166666666668	63.9921875	68.0	36.49315068493151	0.13659147869674185	0.13671061762664816	30.491803278688526	0.13107822410147993	0.07816155222237511	0.07922738838769373	0.19568151147098514	0.09824561403508772	0.08097079037800688	105.0	0.09832599118942731	0.07916355489171023	59.49579831932773	0.060260123814392004	0.014626187773009686	50.495049504950494	34.488917522586654	0.12191280549792292	53.99074074074074	56.0	21.488372093023255	0.10728661772491324	0.1365389932709326
0.2119155354449472	0.2146341463414634	24.98	34.0	0.13429951690821257	31.49206349206349	36.0	60.0	0.16951219512195123	22.488888888888887	0.09086918349429324	0.08035982008995503	23.979166666666668	63.9921875	68.0	36.49315068493151	0.13659147869674185	0.13671061762664816	30.491803278688526	0.13107822410147993	0.07816155222237511	0.07922738838769373	0.19568151147098514	0.09824561403508772	0.08097079037800688	105.0	0.09832599118942731	0.07916355489171023	59.49579831932773	0.060260123814392004	0.014338996284364547	50.495049504950494	35.13484640325274	0.12002394713349104	53.99074074074074	56.0	21.488372093023255	0.10568495084912649	0.1343629434178556
0.2119155354449472	0.2146341463414634	24.98	34.0	0.13429951690821257	31.49206349206349	36.0	60.0	0.16951219512195123	22.488888888888887	0.09086918349429324	0.08035982008995503	23.979166666666668	63.9921875	68.0	36.49315068493151	0.13659147869674185	0.13671061762664816	30.491803278688526	0.13107822410147993	0.07816155222237511	0.07922738838769373	0.19568151147098514	0.09824561403508772	0.08097079037800688	105.0	0.09832599118942731	0.07916355489171023	59.49579831932773	0.060260123814392004	0.013915724813289248	50.495049504950494	35.792872622682935	0.1182416361600918	53.99074074074074	56.0	21.488372093023255	0.10432591134680255	0.13215736097338104
0.2119155354449472	0.2146341463414634	24.98	34.0	0.13429951690821257	31.49206349206349	36.0	60.0	0.16951219512195123	22.488888888888887	0.09086918349429324	0.08035982008995503	23.979166666666668	63.9921875	68.0	36.49315068493151	0.13659147869674185	0.13671061762664816	30.491803278688526	0.13107822410147993	0.07816155222237511	0.07922738838769373	0.19568151147098514	0.09824561403508772	0.08097079037800688	105.0	0.09832599118942731	0.07916355489171023	59.49579831932773	0.060260123814392004	0.013509316588509837	50.495049504950494	36.46322274700482	0.11669299721396828	53.99074074074074	56.0	21.488372093023255	0.10318368062545845	0.13020231380247813
0.2119155354449472	0.2146341463414634	24.98	34.0	0.13429951690821257	31.49206349206349	36.0	60.0	0.16951219512195123	22.488888888888887	0.09086918349429324	0.08035982008995503	23.979166666666668	63.9921875	68.0	36.49315068493151	0.13659147869674185	0.13671061762664816	30.491803278688526	0.13107822410147993	0.07816155222237511	0.07922738838769373	0.19568151147098514	0.09824561403508772	0.08097079037800688	105.0	0.09832599118942731	0.07916355489171023	59.49579831932773	0.060260123814392004	0.013264043954125199	50.495049504950494	37.146127585610586	0.1149487056961994	53.99074074074074	56.0	21.488372093023255	0.1016846617420742	0.1282127496503246
0.2119155354449472	0.2146341463414634	24.98	34.0	0.13429951690821257	31.49206349206349	36.0	60.0	0.16951219512195123	22.488888888888887	0.09086918349429324	0.08035982008995503	23.979166666666668	63.9921875	68.0	36.49315068493151	0.13659147869674185	0.13671061762664816	30.491803278688526	0.13107822410147993	0.07816155222237511	0.07922738838769373	0.19568151147098514	0.09824561403508772	0.08097079037800688	105.0	0.09832599118942731	0.07916355489171023	59.49579831932773	0.060260123814392004	0.012944805963170701	50.495049504950494	37.841822270627574	0.11322647668687569	53.99074074074074	56.0	21.488372093023255	0.10028167072370499	0.1261712826500464
0.2119155354449472	0.2146341463414634	24.98	34.0	0.13429951690821257	31.49206349206349	36.0	60.0	0.16951219512195123	22.488888888888887	0.09086918349429324	0.08035982008995503	23.979166666666668	63.9921875	68.0	36.49315068493151	0.13659147869674185	0.13671061762664816	30.491803278688526	0.13107822410147993	0.07816155222237511	0.07922738838769373	0.19568151147098514	0.09824561403508772	0.08097079037800688	105.0	0.09832599118942731	0.07916355489171023	59.49579831932773	0.060260123814392004	0.012747083391375046	50.495049504950494	38.55054633787682	0.11146575683002277	53.99074074074074	56.0	21.488372093023255	0.09871867343864772	0.12421284022139782
0.2119155354449472	0.2146341463414634	24.98	34.0	0.13429951690821257	31.49206349206349	36.0	60.0	0.16951219512195123	22.488888888888887	0.09086918349429324	0.08035982008995503	23.979166666666668	63.9921875	68.0	36.49315068493151	0.13659147869674185	0.13671061762664816	30.491803278688526	0.13107822410147993	0.07816155222237511	0.07922738838769373	0.19568151147098514	0.09824561403508772	0.08097079037800688	105.0	0.09832599118942731	0.07916355489171023	59.49579831932773	0.060260123814392004	0.01244657090829829	50.495049504950494	39.27254380934814	0.10969523681266137	53.99074074074074	56.0	21.488372093023255	0.09724866590436308	0.12214180772095966
0.2119155354449472	0.2146341463414634	24.98	34.0	0.13429951690821257	31.49206349206349	36.0	60.0	0.16951219512195123	22.488888888888887	0.09086918349429324	0.08035982008995503	23.979166666666668	63.9921875	68.0	36.49315068493151	0.13659147869674185	0.13671061762664816	30.491803278688526	0.13107822410147993	0.07816155222237511	0.07922738838769373	0.19568151147098514	0.09824561403508772	0.08097079037800688	105.0	0.09832599118942731	0.07916355489171023	59.49579831932773	0.060260123814392004	0.012187172559250269	50.495049504950494	40.00806327721978	0.10810714509487448	53.99074074074074	56.0	21.488372093023255	0.09591997253562422	0.12029431765412475
0.2119155354449472	0.2146341463414634	24.98	34.0	0.13429951690821257	31.49206349206349	36.0	60.0	0.16951219512195123	22.488888888888887	0.09086918349429324	0.08035982008995503	23.979166666666668	63.9921875	68.0	36.49315068493151	0.13659147869674185	0.13671061762664816	30.491803278688526	0.13107822410147993	0.07816155222237511	0.07922738838769373	0.19568151147098514	0.09824561403508772	0.08097079037800688	105.0	0.09832599118942731	0.07916355489171023	59.49579831932773	0.060260123814392004	0.01202280295418143	50.495049504950494	40.75735798945157	0.10645387282834151	53.99074074074074	56.0	21.488372093023255	0.09443106987416008	0.11847667578252294
0.2119155354449472	0.2146341463414634	24.98	34.0	0.13429951690821257	31.49206349206349	36.0	60.0	0.16951219512195123	22.488888888888887	0.09086918349429324	0.08035982008995503	23.979166666666668	63.9921875	68.0	36.49315068493151	0.13659147869674185	0.13671061762664816	30.491803278688526	0.13107822410147993	0.07816155222237511	0.07922738838769373	0.19568151147098514	0.09824561403508772	0.08097079037800688	105.0	0.09832599118942731	0.07916355489171023	59.49579831932773	0.060260123814392004	0.011805846158574565	50.495049504950494	41.52068593698111	0.10493041203213194	53.99074074074074	56.0	21.488372093023255	0.09312456587355737	0.1167362581907065
0.2119155354449472	0.2146341463414634	24.98	34.0	0.13429951690821257	31.49206349206349	36.0	60.0	0.16951219512195123	22.488888888888887	0.09086918349429324	0.08035982008995503	23.979166666666668	63.9921875	68.0	36.49315068493151	0.13659147869674185	0.13671061762664816	30.491803278688526	0.13107822410147993	0.07816155222237511	0.07922738838769373	0.19568151147098514	0.09824561403508772	0.08097079037800688	105.0	0.09832599118942731	0.07916355489171023	59.49579831932773	0.060260123814392004	0.011705994946408046	50.495049504950494	42.29830994255328	0.10321236569035994	53.99074074074074	56.0	21.488372093023255	0.09150637074395189	0.11491836063676798
0.2119155354449472	0.2146341463414634	24.98	34.0	0.13429951690821257	31.49206349206349	36.0	60.0	0.16951219512195123	22.488888888888887	0.09086918349429324	0.08035982008995503	23.979166666666668	63.9921875	68.0	36.49315068493151	0.13659147869674185	0.13671061762664816	30.491803278688526	0.13107822410147993	0.07816155222237511	0.07922738838769373	0.19568151147098514	0.09824561403508772	0.08097079037800688	105.0	0.09832599118942731	0.07916355489171023	59.49579831932773	0.060260123814392004	0.01143940973447531	50.495049504950494	43.09049775121291	0.10150180784812729	53.99074074074074	56.0	21.488372093023255	0.09006239811365198	0.1129412175826026
0.2119155354449472	0.2146341463414634	24.98	34.0	0.13429951690821257	31.49206349206349	36.0	60.0	0.16951219512195123	22.488888888888887	0.09086918349429324	0.08035982008995503	23.979166666666668	63.9921875	68.0	36.49315068493151	0.13659147869674185	0.13671061762664816	30.491803278688526	0.13107822410147993	0.07816155222237511	0.07922738838769373	0.19568151147098514	0.09824561403508772	0.08097079037800688	105.0	0.09832599118942731	0.07916355489171023	59.49579831932773	0.060260123814392004	0.011293199470858667	50.495049504950494	43.897522122492674	0.0999513254079749	53.99074074074074	56.0	21.488372093023255	0.08865812593711624	0.11124452487883356
0.2119155354449472	0.2146341463414634	24.98	34.0	0.13429951690821257	31.49206349206349	36.0	60.0	0.16951219512195123	22.488888888888887	0.09086918349429324	0.08035982008995503	23.979166666666668	63.9921875	68.0	36.49315068493151	0.13659147869674185	0.13671061762664816	30.491803278688526	0.13107822410147993	0.07816155222237511	0.07922738838769373	0.19568151147098514	0.09824561403508772	0.08097079037800688	105.0	0.09832599118942731	0.07916355489171023	59.49579831932773	0.060260123814392004	0.011091292404866948	50.495049504950494	44.7196609243274	0.09846333729473537	53.99074074074074	56.0	21.488372093023255	0.08737204488986842	0.10955462969960232
0.2119155354449472	0.2146341463414634	24.98	34.0	0.13429951690821257	31.49206349206349	36.0	60.0	0.16951219512195123	22.488888888888887	0.09086918349429324	0.08035982008995503	23.979166666666668	63.9921875	68.0	36.49315068493151	0.13659147869674185	0.13671061762664816	30.491803278688526	0.13107822410147993	0.07816155222237511	0.07922738838769373	0.19568151147098514	0.09824561403508772	0.08097079037800688	105.0	0.09832599118942731	0.07916355489171023	59.49579831932773	0.060260123814392004	0.0109400207659121	50.495049504950494	45.557197228727176	0.09677069675249153	53.99074074074074	56.0	21.488372093023255	0.08583067598657942	0.10771071751840364
0.2119155354449472	0.2146341463414634	24.98	34.0	0.13429951690821257	31.49206349206349	36.0	60.0	0.16951219512195123	22.488888888888887	0.09086918349429324	0.08035982008995503	23.979166666666668	63.9921875	68.0	36.49315068493151	0.13659147869674185	0.13671061762664816	30.491803278688526	0.13107822410147993	0.07816155222237511	0.07922738838769373	0.19568151147098514	0.09824561403508772	0.08097079037800688	105.0	0.09832599118942731	0.07916355489171023	59.49579831932773	0.060260123814392004	0.01066985785069179	50.495049504950494	46.41041940924253	0.09534468944922898	53.99074074074074	56.0	21.488372093023255	0.0846748315985372	0.10601454729992077
0.2119155354449472	0.2146341463414634	24.98	34.0	0.13429951690821257	31.49206349206349	36.0	60.0	0.16951219512195123	22.488888888888887	0.09086918349429324	0.08035982008995503	23.979166666666668	63.9921875	68.0	36.49315068493151	0.13659147869674185	0.13671061762664816	30.491803278688526	0.13107822410147993	0.07816155222237511	0.07922738838769373	0.19568151147098514	0.09824561403508772	0.08097079037800688	105.0	0.09832599118942731	0.07916355489171023	59.49579831932773	0.060260123814392004	0.009477261250203537	50.495049504950494	47.27962124025456	0.09599800826958918	53.99074074074074	56.0	21.488372093023255	0.08652074701938564	0.10547526951979272
0.2119155354449472	0.2146341463414634	24.98	34.0	0.13429951690821257	31.49206349206349	36.0	60.0	0.16951219512195123	22.488888888888887	0.09086918349429324	0.08035982008995503	23.979166666666668	63.9921875	68.0	36.49315068493151	0.13659147869674185	0.13671061762664816	30.491803278688526	0.13107822410147993	0.07816155222237511	0.07922738838769373	0.19568151147098514	0.09824561403508772	0.08097079037800688	105.0	0.09832599118942731	0.07916355489171023	59.49579831932773	0.060260123814392004	0.009371189922624024	50.495049504950494	48.16510199812509	0.09463798577248918	53.99074074074074	56.0	21.488372093023255	0.08526679584986516	0.1040091756951132
0.2119155354449472	0.2146341463414634	24.98	34.0	0.13429951690821257	31.49206349206349	36.0	60.0	0.16951219512195123	22.488888888888887	0.09086918349429324	0.08035982008995503	23.979166666666668	63.9921875	68.0	36.49315068493151	0.13659147869674185	0.13671061762664816	30.491803278688526	0.13107822410147993	0.07816155222237511	0.07922738838769373	0.19568151147098514	0.09824561403508772	0.08097079037800688	105.0	0.09832599118942731	0.07916355489171023	59.49579831932773	0.060260123814392004	0.009346778895421841	50.495049504950494	49.06716656424091	0.09336212256553336	53.99074074074074	56.0	21.488372093023255	0.08401534367011151	0.10270890146095521
0.2119155354449472	0.2146341463414634	24.98	34.0	0.13429951690821257	31.49206349206349	36.0	60.0	0.16951219512195123	22.488888888888887	0.09086918349429324	0.08035982008995503	23.979166666666668	63.9921875	68.0	36.49315068493151	0.13659147869674185	0.13671061762664816	30.491803278688526	0.13107822410147993	0.07816155222237511	0.07922738838769373	0.19568151147098514	0.09824561403508772	0.08097079037800688	105.0	0.09832599118942731	0.07916355489171023	59.49579831932773	0.060260123814392004	0.009254240921871036	50.495049504950494	49.986125529988094	0.09218866985837948	53.99074074074074	56.0	21.488372093023255	0.08293442893650844	0.10144291078025051
0.2119155354449472	0.2146341463414634	24.98	34.0	0.13429951690821257	31.49206349206349	36.0	60.0	0.16951219512195123	22.488888888888887	0.09086918349429324	0.08035982008995503	23.979166666666668	63.9921875	68.0	36.49315068493151	0.13659147869674185	0.13671061762664816	30.491803278688526	0.13107822410147993	0.07816155222237511	0.07922738838769373	0.19568151147098514	0.09824561403508772	0.08097079037800688	105.0	0.09832599118942731	0.07916355489171023	59.49579831932773	0.060260123814392004	0.007885417391501734	50.495049504950494	50.922295303692145	0.09306063205083948	53.99074074074074	56.0	21.488372093023255	0.08517521465933774	0.10094604944234122
0.2119155354449472	0.2146341463414634	24.98	34.0	0.13429951690821257	31.49206349206349	36.0	60.0	0.16951219512195123	22.488888888888887	0.09086918349429324	0.08035982008995503	23.979166666666668	63.9921875	68.0	36.49315068493151	0.13659147869674185	0.13671061762664816	30.491803278688526	0.13107822410147993	0.07816155222237511	0.07922738838769373	0.19568151147098514	0.09824561403508772	0.08097079037800688	105.0	0.09832599118942731	0.07916355489171023	59.49579831932773	0.060260123814392004	0.008012508964291912	50.495049504950494	51.875998219561296	0.09059875432860713	53.99074074074074	56.0	21.488372093023255	0.08258624536431522	0.09861126329289904
0.2119155354449472	0.2146341463414634	24.98	34.0	0.13429951690821257	31.49206349206349	36.0	60.0	0.16951219512195123	22.488888888888887	0.09086918349429324	0.08035982008995503	23.979166666666668	63.9921875	68.0	36.49315068493151	0.13659147869674185	0.13671061762664816	30.491803278688526	0.13107822410147993	0.07816155222237511	0.07922738838769373	0.19568151147098514	0.09824561403508772	0.08097079037800688	105.0	0.09832599118942731	0.07916355489171023	59.49579831932773	0.060260123814392004	0.007735276333260736	50.495049504950494	52.847562648669644	0.0892331910518944	53.99074074074074	56.0	21.488372093023255	0.08149791471863366	0.09696846738515513
0.2119155354449472	0.2146341463414634	24.98	34.0	0.13429951690821257	31.49206349206349	36.0	60.0	0.16951219512195123	22.488888888888887	0.09086918349429324	0.08035982008995503	23.979166666666668	63.9921875	68.0	36.49315068493151	0.13659147869674185	0.13671061762664816	30.491803278688526	0.13107822410147993	0.07816155222237511	0.07922738838769373	0.19568151147098514	0.09824561403508772	0.08097079037800688	105.0	0.09832599118942731	0.07916355489171023	59.49579831932773	0.060260123814392004	0.007525691729733212	50.495049504950494	53.83732311201937	0.08786548317110635	53.99074074074074	56.0	21.488372093023255	0.08033979144137313	0.09539117490083956
0.2119155354449472	0.2146341463414634	24.98	34.0	0.13429951690821257	31.49206349206349	36.0	60.0	0.16951219512195123	22.488888888888887	0.09086918349429324	0.08035982008995503	23.979166666666668	63.9921875	68.0	36.49315068493151	0.13659147869674185	0.13671061762664816	30.491803278688526	0.13107822410147993	0.07816155222237511	0.07922738838769373	0.19568151147098514	0.09824561403508772	0.08097079037800688	105.0	0.09832599118942731	0.07916355489171023	59.49579831932773	0.060260123814392004	0.007363173050911994	50.495049504950494	54.84562039572016	0.08632660580803994	53.99074074074074	56.0	21.488372093023255	0.07896343275712794	0.09368977885895194
0.2119155354449472	0.2146341463414634	24.98	34.0	0.13429951690821257	31.49206349206349	36.0	60.0	0.16951219512195123	22.488888888888887	0.09086918349429324	0.08035982008995503	23.979166666666668	63.9921875	68.0	36.49315068493151	0.13659147869674185	0.13671061762664816	30.491803278688526	0.13107822410147993	0.07816155222237511	0.07922738838769373	0.19568151147098514	0.09824561403508772	0.08097079037800688	105.0	0.09832599118942731	0.07916355489171023	59.49579831932773	0.060260123814392004	0.007727893265081953	50.495049504950494	55.87280166832583	0.08536888615596525	53.99074074074074	56.0	21.488372093023255	0.07764099289088329	0.0930967794210472
0.2119155354449472	0.2146341463414634	24.98	34.0	0.13429951690821257	31.49206349206349	36.0	60.0	0.16951219512195123	22.488888888888887	0.09086918349429324	0.08035982008995503	23.979166666666668	63.9921875	68.0	36.49315068493151	0.13659147869674185	0.13671061762664816	30.491803278688526	0.13107822410147993	0.07816155222237511	0.07922738838769373	0.19568151147098514	0.09824561403508772	0.08097079037800688	105.0	0.09832599118942731	0.07916355489171023	59.49579831932773	0.060260123814392004	0.003803799286324618	50.495049504950494	56.91922060036869	0.08151409058219294	53.99074074074074	56.0	21.488372093023255	0.07771029129586833	0.08531788986851756
0.2119155354449472	0.2146341463414634	24.98	34.0	0.13429951690821257	31.49206349206349	36.0	60.0	0.16951219512195123	22.488888888888887	0.09086918349429324	0.08035982008995503	23.979166666666668	63.9921875	68.0	36.49315068493151	0.13659147869674185	0.13671061762664816	30.491803278688526	0.13107822410147993	0.07816155222237511	0.07922738838769373	0.19568151147098514	0.09824561403508772	0.08097079037800688	105.0	0.09832599118942731	0.07916355489171023	59.49579831932773	0.060260123814392004	0.003393587801029844	50.495049504950494	57.985237486132185	0.0820645435327311	53.99074074074074	56.0	21.488372093023255	0.07867095573170126	0.08545813133376094
0.2119155354449472	0.2146341463414634	24.98	34.0	0.13429951690821257	31.49206349206349	36.0	60.0	0.16951219512195123	22.488888888888887	0.09086918349429324	0.08035982008995503	23.979166666666668	63.9921875	68.0	36.49315068493151	0.13659147869674185	0.13671061762664816	30.491803278688526	0.13107822410147993	0.07816155222237511	0.07922738838769373	0.19568151147098514	0.09824561403508772	0.08097079037800688	105.0	0.09832599118942731	0.07916355489171023	59.49579831932773	0.060260123814392004	0.0032196701796799888	50.495049504950494	59.07121936770459	0.0808803268507089	53.99074074074074	56.0	21.488372093023255	0.07766065667102891	0.08409999703038888
0.2119155354449472	0.2146341463414634	24.98	34.0	0.13429951690821257	31.49206349206349	36.0	60.0	0.16951219512195123	22.488888888888887	0.09086918349429324	0.08035982008995503	23.979166666666668	63.9921875	68.0	36.49315068493151	0.13659147869674185	0.13671061762664816	30.491803278688526	0.13107822410147993	0.07816155222237511	0.07922738838769373	0.19568151147098514	0.09824561403508772	0.08097079037800688	105.0	0.09832599118942731	0.07916355489171023	59.49579831932773	0.060260123814392004	0.003001565537652039	50.495049504950494	60.177540161355886	0.07998900960429703	53.99074074074074	56.0	21.488372093023255	0.07698744406664498	0.08299057514194907
0.2119155354449472	0.2146341463414634	24.98	34.0	0.13429951690821257	31.49206349206349	36.0	60.0	0.16951219512195123	22.488888888888887	0.09086918349429324	0.08035982008995503	23.979166666666668	63.9921875	68.0	36.49315068493151	0.13659147869674185	0.13671061762664816	30.491803278688526	0.13107822410147993	0.07816155222237511	0.07922738838769373	0.19568151147098514	0.09824561403508772	0.08097079037800688	105.0	0.09832599118942731	0.07916355489171023	59.49579831932773	0.060260123814392004	0.0028452623778627453	50.495049504950494	61.30458078628146	0.07907241857628321	53.99074074074074	56.0	21.488372093023255	0.07622715619842046	0.08191768095414595
0.2119155354449472	0.2146341463414634	24.98	34.0	0.13429951690821257	31.49206349206349	36.0	60.0	0.16951219512195123	22.488888888888887	0.09086918349429324	0.08035982008995503	23.979166666666668	63.9921875	68.0	36.49315068493151	0.13659147869674185	0.13671061762664816	30.491803278688526	0.13107822410147993	0.07816155222237511	0.07922738838769373	0.19568151147098514	0.09824561403508772	0.08097079037800688	105.0	0.09832599118942731	0.07916355489171023	59.49579831932773	0.060260123814392004	0.0027825432053530884	50.495049504950494	62.45272929575704	0.07821612550875587	53.99074074074074	56.0	21.488372093023255	0.07543358230340277	0.08099866871410896
0.2119155354449472	0.2146341463414634	24.98	34.0	0.13429951690821257	31.49206349206349	36.0	60.0	0.16951219512195123	22.488888888888887	0.09086918349429324	0.08035982008995503	23.979166666666668	63.9921875	68.0	36.49315068493151	0.13659147869674185	0.13671061762664816	30.491803278688526	0.13107822410147993	0.07816155222237511	0.07922738838769373	0.19568151147098514	0.09824561403508772	0.08097079037800688	105.0	0.09832599118942731	0.07916355489171023	59.49579831932773	0.060260123814392004	0.0028304335328062126	50.495049504950494	63.62238101075017	0.07722596964294867	53.99074074074074	56.0	21.488372093023255	0.07439553611014246	0.08005640317575488
0.2119155354449472	0.2146341463414634	24.98	34.0	0.13429951690821257	31.49206349206349	36.0	60.0	0.16951219512195123	22.488888888888887	0.09086918349429324	0.08035982008995503	23.979166666666668	63.9921875	68.0	36.49315068493151	0.13659147869674185	0.13671061762664816	30.491803278688526	0.13107822410147993	0.07816155222237511	0.07922738838769373	0.19568151147098514	0.09824561403508772	0.08097079037800688	105.0	0.09832599118942731	0.07916355489171023	59.49579831932773	0.060260123814392004	0.0028304335328062126	50.495049504950494	64.81393865603351	0.07421013960323292	53.99074074074074	56.0	21.488372093023255	0.07137970607042671	0.07704057313603913
0.2119155354449472	0.2146341463414634	24.98	34.0	0.13429951690821257	31.49206349206349	36.0	60.0	0.16951219512195123	22.488888888888887	0.09086918349429324	0.08035982008995503	23.979166666666668	63.9921875	68.0	36.49315068493151	0.13659147869674185	0.13671061762664816	30.491803278688526	0.13107822410147993	0.07816155222237511	0.07922738838769373	0.19568151147098514	0.09824561403508772	0.08097079037800688	105.0	0.09832599118942731	0.07916355489171023	59.49579831932773	0.060260123814392004	0.0028304335328062126	50.495049504950494	66.02781249884792	0.07327803822574828	53.99074074074074	56.0	21.488372093023255	0.07044760469294208	0.0761084717585545
0.2119155354449472	0.2146341463414634	24.98	34.0	0.13429951690821257	31.49206349206349	36.0	60.0	0.16951219512195123	22.488888888888887	0.09086918349429324	0.08035982008995503	23.979166666666668	63.9921875	68.0	36.49315068493151	0.13659147869674185	0.13671061762664816	30.491803278688526	0.13107822410147993	0.07816155222237511	0.07922738838769373	0.19568151147098514	0.09824561403508772	0.08097079037800688	105.0	0.09832599118942731	0.07916355489171023	59.49579831932773	0.060260123814392004	0.0028304335328062126	50.495049504950494	67.26442049016224	0.07228318584070796	53.99074074074074	56.0	21.488372093023255	0.06945275230790175	0.07511361937351417
0.2119155354449472	0.2146341463414634	24.98	34.0	0.13429951690821257	31.49206349206349	36.0	60.0	0.16951219512195123	22.488888888888887	0.09086918349429324	0.08035982008995503	23.979166666666668	63.9921875	68.0	36.49315068493151	0.13659147869674185	0.13671061762664816	30.491803278688526	0.13107822410147993	0.07816155222237511	0.07922738838769373	0.19568151147098514	0.09824561403508772	0.08097079037800688	105.0	0.09832599118942731	0.07916355489171023	59.49579831932773	0.060260123814392004	0.0028304335328062126	50.495049504950494	68.52418840857854	0.07116052814454482	53.99074074074074	56.0	21.488372093023255	0.06833009461173861	0.07399096167735103
0.2119155354449472	0.2146341463414634	24.98	34.0	0.13429951690821257	31.49206349206349	36.0	60.0	0.16951219512195123	22.488888888888887	0.09086918349429324	0.08035982008995503	23.979166666666668	63.9921875	68.0	36.49315068493151	0.13659147869674185	0.13671061762664816	30.491803278688526	0.13107822410147993	0.07816155222237511	0.07922738838769373	0.19568151147098514	0.09824561403508772	0.08097079037800688	105.0	0.09832599118942731	0.07916355489171023	59.49579831932773	0.060260123814392004	0.0028304335328062126	50.495049504950494	69.80755000693308	0.07019578415990177	53.99074074074074	56.0	21.488372093023255	0.06736535062709556	0.07302621769270798
0.2119155354449472	0.2146341463414634	24.98	34.0	0.13429951690821257	31.49206349206349	36.0	60.0	0.16951219512195123	22.488888888888887	0.09086918349429324	0.08035982008995503	23.979166666666668	63.9921875	68.0	36.49315068493151	0.13659147869674185	0.13671061762664816	30.491803278688526	0.13107822410147993	0.07816155222237511	0.07922738838769373	0.19568151147098514	0.09824561403508772	0.08097079037800688	105.0	0.09832599118942731	0.07916355489171023	59.49579831932773	0.060260123814392004	0.0028304335328062126	50.495049504950494	71.11494716164198	0.06917101915093077	53.99074074074074	56.0	21.488372093023255	0.06634058561812456	0.07200145268373698
0.2119155354449472	0.2146341463414634	24.98	34.0	0.13429951690821257	31.49206349206349	36.0	60.0	0.16951219512195123	22.488888888888887	0.09086918349429324	0.08035982008995503	23.979166666666668	63.9921875	68.0	36.49315068493151	0.13659147869674185	0.13671061762664816	30.491803278688526	0.13107822410147993	0.07816155222237511	0.07922738838769373	0.19568151147098514	0.09824561403508772	0.08097079037800688	105.0	0.09832599118942731	0.07916355489171023	59.49579831932773	0.060260123814392004	0.0028304335328062126	50.495049504950494	72.44683002484476	0.0680996516137514	53.99074074074074	56.0	21.488372093023255	0.06526921808094518	0.0709300851465576
0.2119155354449472	0.2146341463414634	24.98	34.0	0.13429951690821257	31.49206349206349	36.0	60.0	0.16951219512195123	22.488888888888887	0.09086918349429324	0.08035982008995503	23.979166666666668	63.9921875	68.0	36.49315068493151	0.13659147869674185	0.13671061762664816	30.491803278688526	0.13107822410147993	0.07816155222237511	0.07922738838769373	0.19568151147098514	0.09824561403508772	0.08097079037800688	105.0	0.09832599118942731	0.07916355489171023	59.49579831932773	0.060260123814392004	0.0028304335328062126	50.495049504950494	73.80365717939686	0.06716995741385985	53.99074074074074	56.0	21.488372093023255	0.06433952388105364	0.07000039094666606
0.2119155354449472	0.2146341463414634	24.98	34.0	0.13429951690821257	31.49206349206349	36.0	60.0	0.16951219512195123	22.488888888888887	0.09086918349429324	0.08035982008995503	23.979166666666668	63.9921875	68.0	36.49315068493151	0.13659147869674185	0.13671061762664816	30.491803278688526	0.13107822410147993	0.07816155222237511	0.07922738838769373	0.19568151147098514	0.09824561403508772	0.08097079037800688	105.0	0.09832599118942731	0.07916355489171023	59.49579831932773	0.060260123814392004	0.0028304335328062126	50.495049504950494	75.18589579676521	0.06637532459307112	53.99074074074074	56.0	21.488372093023255	0.06354489106026491	0.06920575812587733
0.2119155354449472	0.2146341463414634	24.98	34.0	0.13429951690821257	31.49206349206349	36.0	60.0	0.16951219512195123	22.488888888888887	0.09086918349429324	0.08035982008995503	23.979166666666668	63.9921875	68.0	36.49315068493151	0.13659147869674185	0.13671061762664816	30.491803278688526	0.13107822410147993	0.07816155222237511	0.07922738838769373	0.19568151147098514	0.09824561403508772	0.08097079037800688	105.0	0.09832599118942731	0.07916355489171023	59.49579831932773	0.060260123814392004	0.0028304335328062126	50.495049504950494	76.5940217978806	0.0652822680925143	53.99074074074074	56.0	21.488372093023255	0.0624518345597081	0.06811270162532052
0.2119155354449472	0.2146341463414634	24.98	34.0	0.13429951690821257	31.49206349206349	36.0	60.0	0.16951219512195123	22.488888888888887	0.09086918349429324	0.08035982008995503	23.979166666666668	63.9921875	68.0	36.49315068493151	0.13659147869674185	0.13671061762664816	30.491803278688526	0.13107822410147993	0.07816155222237511	0.07922738838769373	0.19568151147098514	0.09824561403508772	0.08097079037800688	105.0	0.09832599118942731	0.07916355489171023	59.49579831932773	0.060260123814392004	0.0028304335328062126	50.495049504950494	78.02852001700325	0.06426609703997559	53.99074074074074	56.0	21.488372093023255	0.06143566350716938	0.0670965305727818
0.2119155354449472	0.2146341463414634	24.98	34.0	0.13429951690821257	31.49206349206349	36.0	60.0	0.16951219512195123	22.488888888888887	0.09086918349429324	0.08035982008995503	23.979166666666668	63.9921875	68.0	36.49315068493151	0.13659147869674185	0.13671061762664816	30.491803278688526	0.13107822410147993	0.07816155222237511	0.07922738838769373	0.19568151147098514	0.09824561403508772	0.08097079037800688	105.0	0.09832599118942731	0.07916355489171023	59.49579831932773	0.060260123814392004	0.0028304335328062126	50.495049504950494	79.48988436865639	0.06326383896477354	53.99074074074074	56.0	21.488372093023255	0.06043340543196733	0.06609427249757975
0.2119155354449472	0.2146341463414634	24.98	34.0	0.13429951690821257	31.49206349206349	36.0	60.0	0.16951219512195123	22.488888888888887	0.09086918349429324	0.08035982008995503	23.979166666666668	63.9921875	68.0	36.49315068493151	0.13659147869674185	0.13671061762664816	30.491803278688526	0.13107822410147993	0.07816155222237511	0.07922738838769373	0.19568151147098514	0.09824561403508772	0.08097079037800688	105.0	0.09832599118942731	0.07916355489171023	59.49579831932773	0.060260123814392004	0.0028304335328062126	50.495049504950494	80.97861801768718	0.062216995001470154	53.99074074074074	56.0	21.488372093023255	0.059386561468663945	0.06504742853427636
0.2119155354449472	0.2146341463414634	24.98	34.0	0.13429951690821257	31.49206349206349	36.0	60.0	0.16951219512195123	22.488888888888887	0.09086918349429324	0.08035982008995503	23.979166666666668	63.9921875	68.0	36.49315068493151	0.13659147869674185	0.13671061762664816	30.491803278688526	0.13107822410147993	0.07816155222237511	0.07922738838769373	0.19568151147098514	0.09824561403508772	0.08097079037800688	105.0	0.09832599118942731	0.07916355489171023	59.49579831932773	0.060260123814392004	0.0028304335328062126	50.495049504950494	82.49523355251212	0.06107487155804422	53.99074074074074	56.0	21.488372093023255	0.058244438025238	0.06390530509085043
0.2119155354449472	0.2146341463414634	24.98	34.0	0.13429951690821257	31.49206349206349	36.0	60.0	0.16951219512195123	22.488888888888887	0.09086918349429324	0.08035982008995503	23.979166666666668	63.9921875	68.0	36.49315068493151	0.13659147869674185	0.13671061762664816	30.491803278688526	0.13107822410147993	0.07816155222237511	0.07922738838769373	0.19568151147098514	0.09824561403508772	0.08097079037800688	105.0	0.09832599118942731	0.07916355489171023	59.49579831932773	0.060260123814392004	0.0028304335328062126	50.495049504950494	84.04025316160717	0.060260123814392004	53.99074074074074	56.0	21.488372093023255	0.05742969028158579	0.06309055734719822
